# Supplementary material for: CNNDLP: A Method Based on Convolutional Autoencoder and Convolutional Neural Network with Adjacent Edge Attention for Predicting lncRNA–Disease Associations
Source: Int J Mol Sci. 2019 Aug 30;20(17):4260. doi: 10.3390/ijms20174260 (PMC6747450; doi:10.3390/ijms20174260)
Supplement: Supplementary file 1 [file ijms-20-04260-s001.zip]

Archive with 5 entries (5 files):
- Table S1.docx
- Table S2.docx
- Table S3.docx
- Table S4.docx
- Table S5.xlsx
