# Supplementary material for: CNNDLP: A Method Based on Convolutional Autoencoder and Convolutional Neural Network with Adjacent Edge Attention for Predicting lncRNA–Disease Associations
Source: Int J Mol Sci. 2019 Aug 30;20(17):4260. doi: 10.3390/ijms20174260 (PMC6747450; doi:10.3390/ijms20174260)
Supplement: Supplementary file 1 [file ijms-20-04260-s001.zip › Table S5.xlsx]

## Sheet: Sheet1
Disease Name	Candidate lncRNA name	Rank	Association score
disease of metabolism	MALAT1	1	1
disease of metabolism	LINC00961	2	1
disease of metabolism	MCHR2-AS1	3	1
disease of metabolism	H19	4	0.999999
disease of metabolism	PCGEM1	5	0.999993
disease of metabolism	GNAS-AS1	6	0.999993
disease of metabolism	IGF2-AS	7	0.999992
disease of metabolism	KCNQ1OT1	8	0.999914
disease of metabolism	MEG3	9	0.999911
disease of metabolism	SNHG11	10	0.99991
disease of metabolism	HYMAI	11	0.999754
disease of metabolism	LINC00271	12	0.99972
disease of metabolism	PCA3	13	0.999692
disease of metabolism	CDKN2B-AS1	14	0.999681
disease of metabolism	OIP5-AS1	15	0.999511
disease of metabolism	LINC00511	16	0.999367
disease of metabolism	LINC00319	17	0.999269
disease of metabolism	EPB41L4A-AS1	18	0.998565
disease of metabolism	MEG8	19	0.997446
disease of metabolism	LINC00472	20	0.996948
disease of metabolism	FENDRR	21	0.996713
disease of metabolism	CECR7	22	0.991945
disease of metabolism	LOXL1-AS1	23	0.972924
disease of metabolism	FMR1-AS1	24	0.947727
disease of metabolism	HELLPAR	25	0.836147
disease of metabolism	TEX41	26	0.784373
disease of metabolism	FALEC	27	0.782023
disease of metabolism	MIR22HG	28	0.711685
disease of metabolism	GHRLOS	29	0.704702
disease of metabolism	LINC01184	30	0.699624
disease of metabolism	TTTY4	31	0.695381
disease of metabolism	PWRN1	32	0.69473
disease of metabolism	LINC00336	33	0.692455
disease of metabolism	PWAR5	34	0.691228
disease of metabolism	LINC00315	35	0.677238
disease of metabolism	CARMN	36	0.674245
disease of metabolism	LINC00575	37	0.666758
disease of metabolism	LINC01588	38	0.664419
disease of metabolism	TSIX	39	0.661668
disease of metabolism	DSCR9	40	0.616211
disease of metabolism	LINC00479	41	0.606597
disease of metabolism	B3GALT5-AS1	42	0.585114
disease of metabolism	LRRC3DN	43	0.583175
disease of metabolism	GATA3-AS1	44	0.556007
disease of metabolism	XACT	45	0.551956
disease of metabolism	KCTD21-AS1	46	0.543304
disease of metabolism	PARTICL	47	0.542479
disease of metabolism	PSMB8-AS1	48	0.527782
disease of metabolism	MIR4435-2HG	49	0.476965
disease of metabolism	LINC00477	50	0.476157
carbohydrate metabolism disease	LINC00271	1	0.999999
carbohydrate metabolism disease	CDKN2B-AS1	2	0.999998
carbohydrate metabolism disease	H19	3	0.999995
carbohydrate metabolism disease	IGF2-AS	4	0.999995
carbohydrate metabolism disease	MALAT1	5	0.998797
carbohydrate metabolism disease	HYMAI	6	0.996073
carbohydrate metabolism disease	PVT1	7	0.961748
carbohydrate metabolism disease	KCNQ1OT1	8	0.896798
carbohydrate metabolism disease	MEG3	9	0.784604
carbohydrate metabolism disease	OIP5-AS1	10	0.721956
carbohydrate metabolism disease	LINC00511	11	0.703477
carbohydrate metabolism disease	LINC00319	12	0.699825
carbohydrate metabolism disease	MEG8	13	0.699825
carbohydrate metabolism disease	EPB41L4A-AS1	14	0.697144
carbohydrate metabolism disease	LINC00472	15	0.671098
carbohydrate metabolism disease	CECR7	16	0.492416
carbohydrate metabolism disease	TP53TG1	17	0.444413
carbohydrate metabolism disease	FENDRR	18	0.425535
carbohydrate metabolism disease	TTTY4	19	0.367188
carbohydrate metabolism disease	FALEC	20	0.347663
carbohydrate metabolism disease	CARMN	21	0.345304
carbohydrate metabolism disease	FMR1-AS1	22	0.340161
carbohydrate metabolism disease	LINC01588	23	0.331725
carbohydrate metabolism disease	B3GALT5-AS1	24	0.305544
carbohydrate metabolism disease	TEX41	25	0.29999
carbohydrate metabolism disease	GPR1-AS	26	0.29816
carbohydrate metabolism disease	LINC00479	27	0.128484
carbohydrate metabolism disease	TSIX	28	0.0956632
carbohydrate metabolism disease	LINC00575	29	0.0594131
carbohydrate metabolism disease	LINC00315	30	0.0456159
carbohydrate metabolism disease	LINC00336	31	0.0445797
carbohydrate metabolism disease	PWRN1	32	0.0330584
carbohydrate metabolism disease	LINC01184	33	0.0293501
carbohydrate metabolism disease	GHRLOS	34	0.0195109
carbohydrate metabolism disease	MIR22HG	35	0.0193373
carbohydrate metabolism disease	HELLPAR	36	0.0155533
carbohydrate metabolism disease	DSCR9	37	0.014411
carbohydrate metabolism disease	PWAR5	38	0.00631027
carbohydrate metabolism disease	LINC00942	39	0.00350886
carbohydrate metabolism disease	LINC00273	40	0.00343673
carbohydrate metabolism disease	GATA3-AS1	41	0.00255097
carbohydrate metabolism disease	XACT	42	0.00250762
carbohydrate metabolism disease	KCTD21-AS1	43	0.00235483
carbohydrate metabolism disease	PARTICL	44	0.00225267
carbohydrate metabolism disease	PSMB8-AS1	45	0.00139068
carbohydrate metabolism disease	MIR4435-2HG	46	0.000774568
carbohydrate metabolism disease	LINC00477	47	0.000698817
carbohydrate metabolism disease	TARID	48	0.000546529
carbohydrate metabolism disease	MIR181A1HG	49	0.000465158
carbohydrate metabolism disease	PEG3-AS1	50	0.000378661
disease by infectious agent	ATXN8OS	1	0.999996
disease by infectious agent	GAS5	2	0.999995
disease by infectious agent	MIF-AS1	3	0.99999
disease by infectious agent	GSTT1-AS1	4	0.999986
disease by infectious agent	HCP5	5	0.99997
disease by infectious agent	OIP5-AS1	6	0.999874
disease by infectious agent	LINC00511	7	0.999819
disease by infectious agent	EPB41L4A-AS1	8	0.999555
disease by infectious agent	LINC00472	9	0.999503
disease by infectious agent	HOXA11-AS	10	0.999421
disease by infectious agent	MEG8	11	0.99871
disease by infectious agent	MIR7-3HG	12	0.99556
disease by infectious agent	SNHG1	13	0.992913
disease by infectious agent	ZFAS1	14	0.992504
disease by infectious agent	LINC00602	15	0.913768
disease by infectious agent	HCCAT5	16	0.90059
disease by infectious agent	ZEB1-AS1	17	0.868475
disease by infectious agent	DLEU2	18	0.868291
disease by infectious agent	CAHM	19	0.703472
disease by infectious agent	LINC00473	20	0.699964
disease by infectious agent	LINC00319	21	0.699635
disease by infectious agent	TTTY15	22	0.698295
disease by infectious agent	LINC00974	23	0.69507
disease by infectious agent	LINC00629	24	0.670598
disease by infectious agent	MIR503HG	25	0.669029
disease by infectious agent	NCRUPAR	26	0.589336
disease by infectious agent	FENDRR	27	0.491761
disease by infectious agent	BLACAT1	28	0.45137
disease by infectious agent	LINC00583	29	0.451232
disease by infectious agent	DBH-AS1	30	0.404352
disease by infectious agent	MYCNOS	31	0.372115
disease by infectious agent	HAND2-AS1	32	0.357707
disease by infectious agent	CASC15	33	0.342415
disease by infectious agent	TDRG1	34	0.342244
disease by infectious agent	PCAT5	35	0.302534
disease by infectious agent	HNF1A-AS1	36	0.300035
disease by infectious agent	TUSC7	37	0.299942
disease by infectious agent	NPSR1-AS1	38	0.291361
disease by infectious agent	CECR7	39	0.287859
disease by infectious agent	BCAR4	40	0.251259
disease by infectious agent	LINC00687	41	0.249942
disease by infectious agent	HCG4	42	0.202037
disease by infectious agent	MIR194-2HG	43	0.179841
disease by infectious agent	SNHG12	44	0.171414
disease by infectious agent	PTCSC3	45	0.163114
disease by infectious agent	PTCSC2	46	0.0813875
disease by infectious agent	NBAT1	47	0.0493798
disease by infectious agent	LINC00261	48	0.0374719
disease by infectious agent	LINC00963	49	0.0279659
disease by infectious agent	MINCR	50	0.0113647
sensory system disease	NALT1	1	0.999302
sensory system disease	PISRT1	2	0.998099
sensory system disease	CDKN2B-AS1	3	0.937119
sensory system disease	MIR100HG	4	0.866713
sensory system disease	ERICH1-AS1	5	0.771027
sensory system disease	LINC01628	6	0.722848
sensory system disease	OIP5-AS1	7	0.488424
sensory system disease	LINC00511	8	0.448078
sensory system disease	LINC00319	9	0.428983
sensory system disease	EPB41L4A-AS1	10	0.418642
sensory system disease	MEG8	11	0.344142
sensory system disease	LINC00472	12	0.33764
sensory system disease	FENDRR	13	0.308116
sensory system disease	CECR7	14	0.300295
sensory system disease	PARD6G-AS1	15	0.300267
sensory system disease	GABPB1-AS1	16	0.299863
sensory system disease	JAZF1-AS1	17	0.299788
sensory system disease	LINC00942	18	0.299394
sensory system disease	LINC00336	19	0.291005
sensory system disease	LINC01098	20	0.28534
sensory system disease	SERTAD4-AS1	21	0.230554
sensory system disease	NCAM1-AS1	22	0.115647
sensory system disease	LINC00856	23	0.0878474
sensory system disease	LINC00477	24	0.0783819
sensory system disease	LINC00922	25	0.0694902
sensory system disease	PSMB8-AS1	26	0.0424885
sensory system disease	ATE1-AS1	27	0.032596
sensory system disease	LINC01588	28	0.0248466
sensory system disease	HPN-AS1	29	0.0204409
sensory system disease	LINC01531	30	0.0193871
sensory system disease	GATA3-AS1	31	0.0145685
sensory system disease	LMCD1-AS1	32	0.0132688
sensory system disease	TEX41	33	0.00830899
sensory system disease	TARID	34	0.00369035
sensory system disease	DSCR9	35	0.00245766
sensory system disease	CARMN	36	0.00111184
sensory system disease	TSIX	37	0.00103886
sensory system disease	LINC00479	38	0.000532993
sensory system disease	LINC00575	39	0.000171652
sensory system disease	LINC00315	40	0.000159241
sensory system disease	PWRN1	41	0.000135322
sensory system disease	LINC01184	42	7.96922e-05
sensory system disease	GHRLOS	43	2.46615e-05
sensory system disease	MIR22HG	44	1.90435e-05
sensory system disease	HELLPAR	45	1.31542e-05
sensory system disease	PWAR5	46	1.24058e-05
sensory system disease	TTTY4	47	1.12747e-05
sensory system disease	B3GALT5-AS1	48	8.20682e-06
sensory system disease	FMR1-AS1	49	6.31373e-06
sensory system disease	XACT	50	6.14513e-06
monogenic disease	CDKN2B-AS1	1	0.999618
monogenic disease	OIP5-AS1	2	0.999252
monogenic disease	LINC00511	3	0.997241
monogenic disease	LINC00472	4	0.985228
monogenic disease	LINC00319	5	0.920925
monogenic disease	MIR7-3HG	6	0.910276
monogenic disease	EPB41L4A-AS1	7	0.766129
monogenic disease	LINC00602	8	0.760247
monogenic disease	HCCAT5	9	0.343646
monogenic disease	MEG8	10	0.128211
monogenic disease	ZEB1-AS1	11	0.128009
monogenic disease	LINC00583	12	0.0729037
monogenic disease	CAHM	13	0.0225588
monogenic disease	DLEU2	14	0.0221569
monogenic disease	LINC00974	15	0.0053449
monogenic disease	DBH-AS1	16	2.04337e-05
monogenic disease	HOXA11-AS	17	1.36452e-05
monogenic disease	BLACAT1	18	5.06613e-06
monogenic disease	CBR3-AS1	19	2.91496e-06
monogenic disease	LINC01426	20	2.191e-06
monogenic disease	BCAR4	21	1.90638e-06
monogenic disease	CASC15	22	1.33735e-06
monogenic disease	MYCNOS	23	5.59989e-07
monogenic disease	HAND2-AS1	24	3.83738e-07
monogenic disease	PCAT5	25	3.01266e-07
monogenic disease	TDRG1	26	1.00646e-07
monogenic disease	ZFAS1	27	6.59456e-08
monogenic disease	LINC00961	28	5.53327e-08
monogenic disease	NCRUPAR	29	5.47168e-08
monogenic disease	LINC00629	30	4.37663e-08
monogenic disease	MIR503HG	31	3.72565e-08
monogenic disease	PTCSC3	32	1.94142e-08
monogenic disease	PTCSC2	33	1.29424e-08
monogenic disease	PANDAR	34	8.99182e-09
monogenic disease	MIR194-2HG	35	8.67892e-09
monogenic disease	TINCR	36	7.06702e-09
monogenic disease	PRNCR1	37	5.95069e-09
monogenic disease	TUSC7	38	5.8693e-09
monogenic disease	MIR99AHG	39	4.43877e-09
monogenic disease	CECR7	40	4.06119e-09
monogenic disease	NPSR1-AS1	41	3.85155e-09
monogenic disease	ERICH1-AS1	42	3.25608e-09
monogenic disease	CDR1-AS	43	2.16355e-09
monogenic disease	TRERNA1	44	1.02875e-09
monogenic disease	LINC00467	45	1.00656e-09
monogenic disease	LINC01024	46	8.81523e-10
monogenic disease	SAMMSON	47	8.55184e-10
monogenic disease	TUSC8	48	7.49491e-10
monogenic disease	LINC00654	49	6.89128e-10
monogenic disease	FAM83H-AS1	50	6.10098e-10
primary bacterial infectious disease	GSTT1-AS1	1	0.999953
primary bacterial infectious disease	OIP5-AS1	2	0.995451
primary bacterial infectious disease	LINC00511	3	0.98735
primary bacterial infectious disease	LINC00472	4	0.953588
primary bacterial infectious disease	EPB41L4A-AS1	5	0.896323
primary bacterial infectious disease	MEG8	6	0.869841
primary bacterial infectious disease	HOXA11-AS	7	0.721206
primary bacterial infectious disease	LINC00319	8	0.695082
primary bacterial infectious disease	MIR7-3HG	9	0.594489
primary bacterial infectious disease	SNHG1	10	0.58825
primary bacterial infectious disease	HCCAT5	11	0.307759
primary bacterial infectious disease	LINC00602	12	0.296115
primary bacterial infectious disease	ZFAS1	13	0.272238
primary bacterial infectious disease	LINC00974	14	0.21819
primary bacterial infectious disease	DLEU2	15	0.182646
primary bacterial infectious disease	CBR3-AS1	16	0.156878
primary bacterial infectious disease	ZEB1-AS1	17	0.0546835
primary bacterial infectious disease	LINC00473	18	0.0442634
primary bacterial infectious disease	FENDRR	19	0.0315394
primary bacterial infectious disease	CAHM	20	0.0158875
primary bacterial infectious disease	TTTY15	21	0.00873185
primary bacterial infectious disease	CECR7	22	0.00628724
primary bacterial infectious disease	LINC00583	23	0.00614409
primary bacterial infectious disease	PCAT1	24	0.0058468
primary bacterial infectious disease	LINC00629	25	0.00468928
primary bacterial infectious disease	MIR503HG	26	0.00439183
primary bacterial infectious disease	HNF1A-AS1	27	0.00293041
primary bacterial infectious disease	PRNCR1	28	0.00250232
primary bacterial infectious disease	BLACAT1	29	0.00205121
primary bacterial infectious disease	DBH-AS1	30	0.00171584
primary bacterial infectious disease	MYCNOS	31	0.00113856
primary bacterial infectious disease	HAND2-AS1	32	0.00103393
primary bacterial infectious disease	CASC15	33	0.000941679
primary bacterial infectious disease	PCAT5	34	0.000634516
primary bacterial infectious disease	TDRG1	35	0.000490494
primary bacterial infectious disease	NCRUPAR	36	0.000445316
primary bacterial infectious disease	LINC00961	37	0.000433741
primary bacterial infectious disease	MIR194-2HG	38	0.00017719
primary bacterial infectious disease	BCAR4	39	0.000150582
primary bacterial infectious disease	LOXL1-AS1	40	0.000120743
primary bacterial infectious disease	NPSR1-AS1	41	9.68838e-05
primary bacterial infectious disease	TUSC7	42	9.20901e-05
primary bacterial infectious disease	SCHLAP1	43	8.8052e-05
primary bacterial infectious disease	LINC00687	44	6.0898e-05
primary bacterial infectious disease	LINC01426	45	3.26021e-05
primary bacterial infectious disease	SNHG12	46	2.06469e-05
primary bacterial infectious disease	CASC2	47	6.15363e-06
primary bacterial infectious disease	LINC00663	48	5.10787e-06
primary bacterial infectious disease	PTCSC3	49	5.05882e-06
primary bacterial infectious disease	PTCSC2	50	4.8279e-06
orofacial cleft	PVT1	1	0.999774
orofacial cleft	OIP5-AS1	2	0.996035
orofacial cleft	LINC00511	3	0.975646
orofacial cleft	LINC00472	4	0.962556
orofacial cleft	EPB41L4A-AS1	5	0.95244
orofacial cleft	LINC00319	6	0.937111
orofacial cleft	MEG8	7	0.918904
orofacial cleft	HOXA11-AS	8	0.821907
orofacial cleft	DLEU2	9	0.674283
orofacial cleft	MIR7-3HG	10	0.474994
orofacial cleft	HCCAT5	11	0.328889
orofacial cleft	LINC00602	12	0.290093
orofacial cleft	LINC00271	13	0.285285
orofacial cleft	MIR137HG	14	0.284118
orofacial cleft	HCG9	15	0.110535
orofacial cleft	ZEB1-AS1	16	0.10938
orofacial cleft	LINC00583	17	0.102487
orofacial cleft	CECR7	18	0.00897286
orofacial cleft	CAHM	19	0.00621521
orofacial cleft	NCRUPAR	20	0.00357501
orofacial cleft	BLACAT1	21	0.00345986
orofacial cleft	LINC00663	22	0.00136528
orofacial cleft	MYCNOS	23	0.00122617
orofacial cleft	HAND2-AS1	24	0.000998193
orofacial cleft	CASC15	25	0.000678054
orofacial cleft	PCAT5	26	0.000159345
orofacial cleft	TDRG1	27	0.0001381
orofacial cleft	LOXL1-AS1	28	0.000121563
orofacial cleft	DBH-AS1	29	0.000119566
orofacial cleft	BCAR4	30	9.07611e-05
orofacial cleft	SNHG1	31	8.53183e-05
orofacial cleft	TTTY15	32	6.57482e-05
orofacial cleft	FENDRR	33	5.89939e-05
orofacial cleft	LINC01426	34	4.13955e-05
orofacial cleft	LINC00473	35	3.3643e-05
orofacial cleft	PTCSC3	36	3.0529e-05
orofacial cleft	PTCSC2	37	3.01723e-05
orofacial cleft	ZFAS1	38	2.71062e-05
orofacial cleft	LINC00974	39	2.34507e-05
orofacial cleft	NPSR1-AS1	40	2.17978e-05
orofacial cleft	TINCR	41	1.29487e-05
orofacial cleft	CDR1-AS	42	1.04614e-05
orofacial cleft	FAM83H-AS1	43	9.50278e-06
orofacial cleft	LINC01024	44	5.88784e-06
orofacial cleft	LINC00467	45	5.20561e-06
orofacial cleft	TRERNA1	46	4.47338e-06
orofacial cleft	LINC00654	47	4.22625e-06
orofacial cleft	SAMMSON	48	4.21586e-06
orofacial cleft	TUSC8	49	2.89988e-06
orofacial cleft	C5orf66-AS1	50	2.35869e-06
respiratory system cancer	KIRREL3-AS3	1	0.999999
respiratory system cancer	GACAT2	2	0.999998
respiratory system cancer	BANCR	3	0.999996
respiratory system cancer	H19	4	0.999981
respiratory system cancer	LINC01133	5	0.999975
respiratory system cancer	LINC01628	6	0.999957
respiratory system cancer	MEG3	7	0.99995
respiratory system cancer	PVT1	8	0.999928
respiratory system cancer	MIR124-2HG	9	0.999879
respiratory system cancer	CCAT2	10	0.999867
respiratory system cancer	SNHG1	11	0.999861
respiratory system cancer	NPTN-IT1	12	0.999571
respiratory system cancer	C5orf66-AS2	13	0.999512
respiratory system cancer	MALAT1	14	0.999428
respiratory system cancer	MIR17HG	15	0.999293
respiratory system cancer	TUG1	16	0.998685
respiratory system cancer	UCA1	17	0.995574
respiratory system cancer	NEAT1	18	0.993943
respiratory system cancer	ERICH1-AS1	19	0.992148
respiratory system cancer	GAS5	20	0.988393
respiratory system cancer	LINC00473	21	0.984844
respiratory system cancer	AFAP1-AS1	22	0.973196
respiratory system cancer	OIP5-AS1	23	0.951174
respiratory system cancer	LINC00319	24	0.934966
respiratory system cancer	MEG8	25	0.856888
respiratory system cancer	LOXL1-AS1	26	0.843383
respiratory system cancer	CECR7	27	0.826022
respiratory system cancer	TP53TG1	28	0.823886
respiratory system cancer	PARD6G-AS1	29	0.821055
respiratory system cancer	LINC01588	30	0.699911
respiratory system cancer	LINC00942	31	0.679097
respiratory system cancer	LINC00856	32	0.674632
respiratory system cancer	LINC00922	33	0.662251
respiratory system cancer	TEX41	34	0.632242
respiratory system cancer	JAZF1-AS1	35	0.625538
respiratory system cancer	GATA3-AS1	36	0.623902
respiratory system cancer	LINC01531	37	0.613628
respiratory system cancer	HPN-AS1	38	0.599823
respiratory system cancer	LINC00336	39	0.574852
respiratory system cancer	ATE1-AS1	40	0.455945
respiratory system cancer	LINC00477	41	0.449617
respiratory system cancer	PSMB8-AS1	42	0.444969
respiratory system cancer	LINC01098	43	0.4234
respiratory system cancer	NCAM1-AS1	44	0.418543
respiratory system cancer	LMCD1-AS1	45	0.418542
respiratory system cancer	SERTAD4-AS1	46	0.413318
respiratory system cancer	GABPB1-AS1	47	0.376657
respiratory system cancer	LINC00575	48	0.362704
respiratory system cancer	CARMN	49	0.355987
respiratory system cancer	DSCR9	50	0.354662
primary cutaneous amyloidosis	PCGEM1	1	0.998891
primary cutaneous amyloidosis	PCA3	2	0.994962
primary cutaneous amyloidosis	OIP5-AS1	3	0.990221
primary cutaneous amyloidosis	LINC00511	4	0.888335
primary cutaneous amyloidosis	LINC00472	5	0.853366
primary cutaneous amyloidosis	LINC00319	6	0.69392
primary cutaneous amyloidosis	EPB41L4A-AS1	7	0.682353
primary cutaneous amyloidosis	MEG8	8	0.55302
primary cutaneous amyloidosis	CCAT1	9	0.298689
primary cutaneous amyloidosis	LINC00583	10	0.219007
primary cutaneous amyloidosis	MIR137HG	11	0.173296
primary cutaneous amyloidosis	HCG9	12	0.142204
primary cutaneous amyloidosis	LINC00271	13	0.103896
primary cutaneous amyloidosis	DLEU2	14	0.0642542
primary cutaneous amyloidosis	HOXA11-AS	15	0.0625119
primary cutaneous amyloidosis	TUSC7	16	0.0588798
primary cutaneous amyloidosis	CAHM	17	0.0484132
primary cutaneous amyloidosis	ZEB1-AS1	18	0.0443402
primary cutaneous amyloidosis	TINCR	19	0.0250879
primary cutaneous amyloidosis	TP53COR1	20	0.0234293
primary cutaneous amyloidosis	CECR7	21	0.0200893
primary cutaneous amyloidosis	LOXL1-AS1	22	0.0180734
primary cutaneous amyloidosis	NCRUPAR	23	0.0165711
primary cutaneous amyloidosis	HAR1A	24	0.0121664
primary cutaneous amyloidosis	TP53TG1	25	0.00942441
primary cutaneous amyloidosis	MIR7-3HG	26	0.00761938
primary cutaneous amyloidosis	ZFAS1	27	0.00329656
primary cutaneous amyloidosis	LINC00602	28	0.00193565
primary cutaneous amyloidosis	HCCAT5	29	0.00175006
primary cutaneous amyloidosis	LINC01426	30	0.00130666
primary cutaneous amyloidosis	C5orf66-AS1	31	0.000855226
primary cutaneous amyloidosis	BCAR4	32	0.000632691
primary cutaneous amyloidosis	DBH-AS1	33	0.000428182
primary cutaneous amyloidosis	DSCR10	34	0.000326916
primary cutaneous amyloidosis	BLACAT1	35	0.000268092
primary cutaneous amyloidosis	SNHG1	36	0.00024077
primary cutaneous amyloidosis	FENDRR	37	0.000240366
primary cutaneous amyloidosis	MIAT	38	0.000156927
primary cutaneous amyloidosis	PCAT5	39	0.000152193
primary cutaneous amyloidosis	HAND2-AS1	40	0.000135376
primary cutaneous amyloidosis	CASC15	41	9.04392e-05
primary cutaneous amyloidosis	TDRG1	42	6.91199e-05
primary cutaneous amyloidosis	MYCNOS	43	5.63371e-05
primary cutaneous amyloidosis	NPSR1-AS1	44	4.16503e-05
primary cutaneous amyloidosis	LINC00974	45	3.75609e-05
primary cutaneous amyloidosis	MIR17HG	46	3.5647e-05
primary cutaneous amyloidosis	DISC2	47	3.15187e-05
primary cutaneous amyloidosis	LINC00663	48	3.13977e-05
primary cutaneous amyloidosis	HCG4	49	3.02709e-05
primary cutaneous amyloidosis	IFNG-AS1	50	2.4082e-05
organ system cancer	KIRREL3-AS3	1	1
organ system cancer	TUG1	2	1
organ system cancer	EWSAT1	3	1
organ system cancer	CASC15	4	1
organ system cancer	TDRG1	5	1
organ system cancer	HOTAIR	6	0.999999
organ system cancer	NBAT1	7	0.999999
organ system cancer	LINC01628	8	0.999999
organ system cancer	HCP5	9	0.999996
organ system cancer	LINC00961	10	0.999992
organ system cancer	EGOT	11	0.999992
organ system cancer	LINC-PINT	12	0.999978
organ system cancer	CASC2	13	0.999944
organ system cancer	LINC00974	14	0.999923
organ system cancer	BCAR4	15	0.999749
organ system cancer	PCAT5	16	0.999682
organ system cancer	CASC16	17	0.998901
organ system cancer	HOXA11-AS	18	0.998085
organ system cancer	DANCR	19	0.997526
organ system cancer	LINC00473	20	0.996502
organ system cancer	CRNDE	21	0.995758
organ system cancer	MIR99AHG	22	0.994208
organ system cancer	MIR503HG	23	0.96281
organ system cancer	MALAT1	24	0.960433
organ system cancer	SNHG4	25	0.948425
organ system cancer	DBH-AS1	26	0.916665
organ system cancer	AFAP1-AS1	27	0.91666
organ system cancer	HCCAT5	28	0.916659
organ system cancer	PANDAR	29	0.916648
organ system cancer	PTCSC2	30	0.916611
organ system cancer	LINC00261	31	0.911362
organ system cancer	LINC00687	32	0.908608
organ system cancer	NCRUPAR	33	0.907854
organ system cancer	LINC00629	34	0.907554
organ system cancer	BLACAT1	35	0.906666
organ system cancer	SCHLAP1	36	0.903999
organ system cancer	ERICH1-AS1	37	0.791075
organ system cancer	HCG4	38	0.756077
organ system cancer	MIR155HG	39	0.735482
organ system cancer	NPSR1-AS1	40	0.691351
organ system cancer	ZEB1-AS1	41	0.681
organ system cancer	CAHM	42	0.607533
organ system cancer	NEAT1	43	0.387075
organ system cancer	LINC00583	44	0.37116
organ system cancer	LINC01133	45	0.337129
organ system cancer	MIR7-3HG	46	0.301658
organ system cancer	LINC00663	47	0.295387
organ system cancer	HAND2-AS1	48	0.277004
organ system cancer	H19	49	0.221665
organ system cancer	XIST	50	0.125269
cell type cancer	KIRREL3-AS3	1	1
cell type cancer	DISC2	2	1
cell type cancer	IGF2-AS	3	1
cell type cancer	NPTN-IT1	4	0.999999
cell type cancer	CASC2	5	0.999998
cell type cancer	ESRG	6	0.999998
cell type cancer	HCCAT5	7	0.999997
cell type cancer	CCAT1	8	0.999996
cell type cancer	CDKN2B-AS1	9	0.999995
cell type cancer	MALAT1	10	0.999991
cell type cancer	LINC00312	11	0.99999
cell type cancer	HYMAI	12	0.999968
cell type cancer	CRNDE	13	0.999965
cell type cancer	LINC00687	14	0.999964
cell type cancer	ZEB1-AS1	15	0.999958
cell type cancer	LINC-PINT	16	0.999953
cell type cancer	GHET1	17	0.999952
cell type cancer	GAS5	18	0.999929
cell type cancer	LINC01133	19	0.999926
cell type cancer	CCDC26	20	0.999919
cell type cancer	PTCSC3	21	0.999916
cell type cancer	SAMMSON	22	0.999902
cell type cancer	PTCSC2	23	0.999841
cell type cancer	HOTAIR	24	0.999764
cell type cancer	MIR17HG	25	0.99973
cell type cancer	PANDAR	26	0.999705
cell type cancer	AFAP1-AS1	27	0.999654
cell type cancer	PICSAR	28	0.999482
cell type cancer	CYTOR	29	0.999457
cell type cancer	SPRY4-IT1	30	0.997721
cell type cancer	GACAT2	31	0.996723
cell type cancer	PCA3	32	0.994194
cell type cancer	HULC	33	0.993158
cell type cancer	H19	34	0.991497
cell type cancer	LINC00663	35	0.988529
cell type cancer	UCA1	36	0.985021
cell type cancer	CBR3-AS1	37	0.978934
cell type cancer	LINC00974	38	0.943064
cell type cancer	LINC00675	39	0.929471
cell type cancer	SNHG12	40	0.795993
cell type cancer	LINC01556	41	0.769012
cell type cancer	MEG3	42	0.746062
cell type cancer	WT1-AS	43	0.736272
cell type cancer	CCAT2	44	0.724715
cell type cancer	HOTTIP	45	0.713403
cell type cancer	DBH-AS1	46	0.704341
cell type cancer	NEAT1	47	0.703581
cell type cancer	PVT1	48	0.702059
cell type cancer	C5orf66-AS1	49	0.700678
cell type cancer	LINC00602	50	0.700082
autosomal dominant disease	MIR17HG	1	0.999977
autosomal dominant disease	OIP5-AS1	2	0.798119
autosomal dominant disease	LINC00511	3	0.779365
autosomal dominant disease	LINC00472	4	0.727332
autosomal dominant disease	EPB41L4A-AS1	5	0.721152
autosomal dominant disease	LINC00319	6	0.468272
autosomal dominant disease	MEG8	7	0.367018
autosomal dominant disease	MIR7-3HG	8	0.339746
autosomal dominant disease	HCCAT5	9	0.29981
autosomal dominant disease	LINC00602	10	0.294015
autosomal dominant disease	HOXA11-AS	11	0.293411
autosomal dominant disease	DLEU2	12	0.255288
autosomal dominant disease	DBH-AS1	13	0.187745
autosomal dominant disease	ZEB1-AS1	14	0.00238856
autosomal dominant disease	LINC00583	15	0.000409546
autosomal dominant disease	CAHM	16	9.93986e-05
autosomal dominant disease	BLACAT1	17	1.02716e-05
autosomal dominant disease	LINC00974	18	1.65255e-06
autosomal dominant disease	MYCNOS	19	1.45599e-06
autosomal dominant disease	HAND2-AS1	20	1.04107e-06
autosomal dominant disease	CASC15	21	9.96277e-07
autosomal dominant disease	PCAT5	22	6.20319e-07
autosomal dominant disease	TDRG1	23	2.97282e-07
autosomal dominant disease	BCAR4	24	1.59264e-07
autosomal dominant disease	LINC01426	25	1.46515e-07
autosomal dominant disease	CECR7	26	1.29584e-07
autosomal dominant disease	PTCSC3	27	1.13705e-07
autosomal dominant disease	PTCSC2	28	8.09278e-08
autosomal dominant disease	SNHG1	29	6.6379e-08
autosomal dominant disease	NCRUPAR	30	4.90768e-08
autosomal dominant disease	TTTY15	31	4.80752e-08
autosomal dominant disease	MIR194-2HG	32	1.20564e-08
autosomal dominant disease	ZFAS1	33	1.05235e-08
autosomal dominant disease	LINC00473	34	4.10839e-09
autosomal dominant disease	FENDRR	35	3.93635e-09
autosomal dominant disease	PANDAR	36	2.19114e-09
autosomal dominant disease	CBR3-AS1	37	1.75503e-09
autosomal dominant disease	LINC00663	38	1.59575e-09
autosomal dominant disease	LINC00467	39	1.09096e-09
autosomal dominant disease	LINC01024	40	9.659e-10
autosomal dominant disease	CDR1-AS	41	7.97857e-10
autosomal dominant disease	FAM83H-AS1	42	5.8824e-10
autosomal dominant disease	TRERNA1	43	3.80817e-10
autosomal dominant disease	SAMMSON	44	3.64426e-10
autosomal dominant disease	LINC00654	45	1.39601e-10
autosomal dominant disease	TUSC8	46	1.20579e-10
autosomal dominant disease	MIR99AHG	47	6.18695e-11
autosomal dominant disease	GATA3-AS1	48	6.103e-11
autosomal dominant disease	LINC01531	49	5.72483e-11
autosomal dominant disease	HPN-AS1	50	2.71261e-11
autosomal genetic disease	MIR17HG	1	0.99953
autosomal genetic disease	CDKN2B-AS1	2	0.996286
autosomal genetic disease	OIP5-AS1	3	0.98779
autosomal genetic disease	LINC00511	4	0.93575
autosomal genetic disease	LINC00472	5	0.933552
autosomal genetic disease	LINC00319	6	0.872417
autosomal genetic disease	EPB41L4A-AS1	7	0.554563
autosomal genetic disease	MIR7-3HG	8	0.436875
autosomal genetic disease	MEG8	9	0.301553
autosomal genetic disease	LINC00602	10	0.284569
autosomal genetic disease	HCCAT5	11	0.242734
autosomal genetic disease	ZEB1-AS1	12	0.0176529
autosomal genetic disease	DLEU2	13	0.00630314
autosomal genetic disease	DBH-AS1	14	0.00197485
autosomal genetic disease	LINC00583	15	0.000105932
autosomal genetic disease	LINC00974	16	1.6897e-05
autosomal genetic disease	CAHM	17	1.35677e-05
autosomal genetic disease	HOXA11-AS	18	1.3134e-05
autosomal genetic disease	LINC01426	19	1.16803e-05
autosomal genetic disease	BLACAT1	20	6.18383e-06
autosomal genetic disease	BCAR4	21	4.63188e-06
autosomal genetic disease	CBR3-AS1	22	4.395e-06
autosomal genetic disease	HAND2-AS1	23	3.89799e-06
autosomal genetic disease	CASC15	24	2.43194e-06
autosomal genetic disease	MYCNOS	25	5.76385e-07
autosomal genetic disease	PCAT5	26	4.14526e-07
autosomal genetic disease	TDRG1	27	3.66842e-07
autosomal genetic disease	LINC00961	28	1.50882e-07
autosomal genetic disease	CECR7	29	9.20751e-08
autosomal genetic disease	NCRUPAR	30	6.5691e-08
autosomal genetic disease	PTCSC3	31	6.12634e-08
autosomal genetic disease	PTCSC2	32	3.60516e-08
autosomal genetic disease	LINC00629	33	3.45444e-08
autosomal genetic disease	MIR503HG	34	2.63202e-08
autosomal genetic disease	ZFAS1	35	2.59757e-08
autosomal genetic disease	MIR194-2HG	36	2.38902e-08
autosomal genetic disease	PANDAR	37	1.57369e-08
autosomal genetic disease	TINCR	38	4.95625e-09
autosomal genetic disease	LOXL1-AS1	39	4.85863e-09
autosomal genetic disease	FAM83H-AS1	40	3.99099e-09
autosomal genetic disease	LINC01024	41	3.53664e-09
autosomal genetic disease	CDR1-AS	42	3.3169e-09
autosomal genetic disease	TRERNA1	43	3.10242e-09
autosomal genetic disease	LINC00467	44	2.81519e-09
autosomal genetic disease	LINC00654	45	2.49914e-09
autosomal genetic disease	SAMMSON	46	2.02452e-09
autosomal genetic disease	TUSC8	47	9.52044e-10
autosomal genetic disease	MIR99AHG	48	8.92022e-10
autosomal genetic disease	TTTY15	49	6.34023e-10
autosomal genetic disease	PRNCR1	50	4.30601e-10
diffuse large B-cell lymphoma	HULC	1	0.998283
diffuse large B-cell lymphoma	OIP5-AS1	2	0.892671
diffuse large B-cell lymphoma	LINC00511	3	0.702617
diffuse large B-cell lymphoma	LINC00472	4	0.697931
diffuse large B-cell lymphoma	EPB41L4A-AS1	5	0.678631
diffuse large B-cell lymphoma	MEG8	6	0.654171
diffuse large B-cell lymphoma	LINC00319	7	0.578566
diffuse large B-cell lymphoma	HOXA11-AS	8	0.387938
diffuse large B-cell lymphoma	CCAT1	9	0.304413
diffuse large B-cell lymphoma	DLEU2	10	0.274007
diffuse large B-cell lymphoma	LINC00583	11	0.256949
diffuse large B-cell lymphoma	LINC00271	12	0.239785
diffuse large B-cell lymphoma	MIR137HG	13	0.178212
diffuse large B-cell lymphoma	HCG9	14	0.173487
diffuse large B-cell lymphoma	CECR7	15	0.110513
diffuse large B-cell lymphoma	CBR3-AS1	16	0.0876834
diffuse large B-cell lymphoma	SNHG1	17	0.0848192
diffuse large B-cell lymphoma	BCAR4	18	0.070516
diffuse large B-cell lymphoma	LOXL1-AS1	19	0.0699265
diffuse large B-cell lymphoma	FENDRR	20	0.0649926
diffuse large B-cell lymphoma	MIR7-3HG	21	0.0461247
diffuse large B-cell lymphoma	ZEB1-AS1	22	0.0447434
diffuse large B-cell lymphoma	LINC00473	23	0.0410019
diffuse large B-cell lymphoma	CAHM	24	0.0399083
diffuse large B-cell lymphoma	NCRUPAR	25	0.0353402
diffuse large B-cell lymphoma	HCCAT5	26	0.0233466
diffuse large B-cell lymphoma	LINC00602	27	0.0219471
diffuse large B-cell lymphoma	BLACAT1	28	0.0204742
diffuse large B-cell lymphoma	PICSAR	29	0.0193983
diffuse large B-cell lymphoma	HAND2-AS1	30	0.0191706
diffuse large B-cell lymphoma	MYCNOS	31	0.0112841
diffuse large B-cell lymphoma	CASC15	32	0.00598882
diffuse large B-cell lymphoma	PCAT5	33	0.00481677
diffuse large B-cell lymphoma	TDRG1	34	0.00469583
diffuse large B-cell lymphoma	TTTY15	35	0.00410091
diffuse large B-cell lymphoma	C5orf66-AS1	36	0.00391047
diffuse large B-cell lymphoma	TINCR	37	0.00317404
diffuse large B-cell lymphoma	LINC00663	38	0.00283766
diffuse large B-cell lymphoma	LINC00961	39	0.00283709
diffuse large B-cell lymphoma	ZFAS1	40	0.00222779
diffuse large B-cell lymphoma	LINC00467	41	0.00190209
diffuse large B-cell lymphoma	LINC01024	42	0.00166164
diffuse large B-cell lymphoma	CDR1-AS	43	0.00157439
diffuse large B-cell lymphoma	FAM83H-AS1	44	0.00114725
diffuse large B-cell lymphoma	TRERNA1	45	0.00104546
diffuse large B-cell lymphoma	LINC00654	46	0.00101042
diffuse large B-cell lymphoma	SAMMSON	47	0.000933818
diffuse large B-cell lymphoma	TUSC8	48	0.000902385
diffuse large B-cell lymphoma	PTCSC3	49	0.000896814
diffuse large B-cell lymphoma	PTCSC2	50	0.000833127
phaeochromocytoma	MEG3	1	0.999737
phaeochromocytoma	OIP5-AS1	2	0.815448
phaeochromocytoma	LINC00511	3	0.699998
phaeochromocytoma	LINC00472	4	0.580956
phaeochromocytoma	EPB41L4A-AS1	5	0.572057
phaeochromocytoma	CCAT1	6	0.508765
phaeochromocytoma	HOXA11-AS	7	0.442435
phaeochromocytoma	MEG8	8	0.346271
phaeochromocytoma	LINC00319	9	0.322906
phaeochromocytoma	DLEU2	10	0.299312
phaeochromocytoma	SNHG1	11	0.184848
phaeochromocytoma	MIR7-3HG	12	0.151327
phaeochromocytoma	ZEB1-AS1	13	0.140111
phaeochromocytoma	ZFAS1	14	0.0481462
phaeochromocytoma	LINC00473	15	0.0427138
phaeochromocytoma	LINC00602	16	0.0392637
phaeochromocytoma	HCCAT5	17	0.0354303
phaeochromocytoma	LINC00271	18	0.0252927
phaeochromocytoma	MIR137HG	19	0.0231596
phaeochromocytoma	HCG9	20	0.017702
phaeochromocytoma	LINC00583	21	0.00863464
phaeochromocytoma	BCAR4	22	0.00579369
phaeochromocytoma	FENDRR	23	0.00486697
phaeochromocytoma	CAHM	24	0.00400357
phaeochromocytoma	TUSC7	25	0.00359527
phaeochromocytoma	BLACAT1	26	0.00326225
phaeochromocytoma	TDRG1	27	0.00307721
phaeochromocytoma	CASC15	28	0.00131373
phaeochromocytoma	MYCNOS	29	0.00120485
phaeochromocytoma	PCAT5	30	0.000785211
phaeochromocytoma	HAND2-AS1	31	0.000727955
phaeochromocytoma	TTTY15	32	0.000698856
phaeochromocytoma	LOXL1-AS1	33	0.000647384
phaeochromocytoma	DBH-AS1	34	0.000516906
phaeochromocytoma	LINC00974	35	0.000504782
phaeochromocytoma	ERICH1-AS1	36	0.000476032
phaeochromocytoma	LINC00629	37	0.000388059
phaeochromocytoma	MIR503HG	38	0.000319974
phaeochromocytoma	CECR7	39	0.00028222
phaeochromocytoma	PICSAR	40	0.000278377
phaeochromocytoma	NCRUPAR	41	0.000260206
phaeochromocytoma	TP73-AS1	42	0.000249302
phaeochromocytoma	LINC00663	43	0.000202452
phaeochromocytoma	LINC00961	44	0.000187467
phaeochromocytoma	CBR3-AS1	45	0.000137676
phaeochromocytoma	PTCSC2	46	0.000131141
phaeochromocytoma	PTCSC3	47	0.000114498
phaeochromocytoma	SNHG12	48	9.60947e-05
phaeochromocytoma	LINC01426	49	8.43301e-05
phaeochromocytoma	HAR1A	50	8.42649e-05
eye adnexa disease	PISRT1	1	0.999847
eye adnexa disease	OIP5-AS1	2	0.944246
eye adnexa disease	LINC00511	3	0.643536
eye adnexa disease	LINC00472	4	0.565869
eye adnexa disease	EPB41L4A-AS1	5	0.435001
eye adnexa disease	MEG8	6	0.306897
eye adnexa disease	LINC00319	7	0.304289
eye adnexa disease	HOXA11-AS	8	0.301723
eye adnexa disease	DLEU2	9	0.300613
eye adnexa disease	MIR7-3HG	10	0.300001
eye adnexa disease	ZEB1-AS1	11	0.294251
eye adnexa disease	LINC00583	12	0.294012
eye adnexa disease	LINC00602	13	0.282608
eye adnexa disease	HCCAT5	14	0.0774166
eye adnexa disease	CAHM	15	0.0705195
eye adnexa disease	SNHG1	16	0.0598613
eye adnexa disease	CCAT1	17	0.0589795
eye adnexa disease	DBH-AS1	18	0.0315492
eye adnexa disease	BLACAT1	19	0.00990652
eye adnexa disease	BCAR4	20	0.0053183
eye adnexa disease	ZFAS1	21	0.00530012
eye adnexa disease	CASC15	22	0.00406201
eye adnexa disease	TDRG1	23	0.000708615
eye adnexa disease	MYCNOS	24	0.000606412
eye adnexa disease	PCAT5	25	0.000311677
eye adnexa disease	HAND2-AS1	26	0.000186351
eye adnexa disease	NCRUPAR	27	0.000151618
eye adnexa disease	CBR3-AS1	28	4.44667e-05
eye adnexa disease	LINC00663	29	4.37034e-05
eye adnexa disease	LINC00974	30	3.06459e-05
eye adnexa disease	TTTY15	31	2.97832e-05
eye adnexa disease	LINC00473	32	2.4714e-05
eye adnexa disease	SNHG12	33	4.3197e-06
eye adnexa disease	FENDRR	34	3.6742e-06
eye adnexa disease	PTCSC3	35	2.42519e-06
eye adnexa disease	PTCSC2	36	1.83311e-06
eye adnexa disease	LINC01426	37	1.71987e-06
eye adnexa disease	CECR7	38	5.86359e-07
eye adnexa disease	TINCR	39	5.86013e-07
eye adnexa disease	TUSC7	40	3.67521e-07
eye adnexa disease	PANDAR	41	2.32379e-07
eye adnexa disease	NPSR1-AS1	42	2.03233e-07
eye adnexa disease	MIR194-2HG	43	1.90347e-07
eye adnexa disease	LOXL1-AS1	44	1.05616e-07
eye adnexa disease	C5orf66-AS1	45	9.28714e-08
eye adnexa disease	CDR1-AS	46	7.87969e-08
eye adnexa disease	LINC01024	47	7.6367e-08
eye adnexa disease	SAMMSON	48	7.38499e-08
eye adnexa disease	FAM83H-AS1	49	7.10779e-08
eye adnexa disease	LINC00654	50	2.94412e-08
artery disease	CDKN2B-AS1	1	0.999996
artery disease	MALAT1	2	0.999873
artery disease	CDKN2A-AS1	3	0.999656
artery disease	H19	4	0.999574
artery disease	TP53COR1	5	0.998789
artery disease	KCNQ1OT1	6	0.986107
artery disease	MIAT	7	0.977375
artery disease	OIP5-AS1	8	0.915612
artery disease	LINC00511	9	0.698832
artery disease	LINC00472	10	0.534791
artery disease	LINC00319	11	0.508784
artery disease	MEG8	12	0.422768
artery disease	EPB41L4A-AS1	13	0.38937
artery disease	SNHG1	14	0.316601
artery disease	FENDRR	15	0.278813
artery disease	CECR7	16	0.255828
artery disease	MIR7-3HG	17	0.126889
artery disease	TTTY4	18	0.0609847
artery disease	FALEC	19	0.0450787
artery disease	CARMN	20	0.0161673
artery disease	FMR1-AS1	21	0.0123244
artery disease	GPR1-AS	22	0.011662
artery disease	LINC01588	23	0.00981362
artery disease	B3GALT5-AS1	24	0.00434713
artery disease	TEX41	25	0.00204399
artery disease	PWAR5	26	0.00155476
artery disease	LINC00479	27	0.00144243
artery disease	TSIX	28	0.000769176
artery disease	LINC00575	29	0.000342667
artery disease	LINC00315	30	0.000287678
artery disease	LINC00336	31	0.000249433
artery disease	PWRN1	32	0.00010363
artery disease	LINC01184	33	7.21737e-05
artery disease	GHRLOS	34	5.31362e-05
artery disease	MIR22HG	35	1.54934e-05
artery disease	HELLPAR	36	1.0087e-05
artery disease	DSCR9	37	9.06754e-06
artery disease	LRRC3DN	38	7.32188e-06
artery disease	LINC00942	39	6.38829e-06
artery disease	FAM30A	40	6.29249e-06
artery disease	GATA3-AS1	41	5.35064e-06
artery disease	XACT	42	5.30704e-06
artery disease	KCTD21-AS1	43	4.05157e-06
artery disease	PARTICL	44	4.03947e-06
artery disease	PSMB8-AS1	45	3.92898e-06
artery disease	MIR4435-2HG	46	3.52172e-06
artery disease	LINC00477	47	3.33032e-06
artery disease	TARID	48	2.43735e-06
artery disease	MIR181A1HG	49	2.20571e-06
artery disease	PEG3-AS1	50	2.03369e-06
pericardium disease	HCP5	1	0.999978
pericardium disease	OIP5-AS1	2	0.99497
pericardium disease	LINC00511	3	0.832625
pericardium disease	LINC00472	4	0.720994
pericardium disease	EPB41L4A-AS1	5	0.641965
pericardium disease	LINC00319	6	0.337517
pericardium disease	CCAT1	7	0.328483
pericardium disease	HOXA11-AS	8	0.300008
pericardium disease	DLEU2	9	0.299949
pericardium disease	MEG8	10	0.253043
pericardium disease	LINC00583	11	0.183049
pericardium disease	MIR7-3HG	12	0.106344
pericardium disease	ZEB1-AS1	13	0.0894162
pericardium disease	LINC00602	14	0.0744612
pericardium disease	HCCAT5	15	0.0571597
pericardium disease	BCAR4	16	0.0473995
pericardium disease	ZFAS1	17	0.0381378
pericardium disease	CAHM	18	0.0323911
pericardium disease	SNHG1	19	0.0293597
pericardium disease	TUSC7	20	0.0251933
pericardium disease	LINC00961	21	0.020954
pericardium disease	LINC00271	22	0.0182288
pericardium disease	MIR137HG	23	0.010786
pericardium disease	HCG9	24	0.00941709
pericardium disease	CBR3-AS1	25	0.00847323
pericardium disease	NCRUPAR	26	0.00702443
pericardium disease	ERICH1-AS1	27	0.00427661
pericardium disease	NALT1	28	0.00421933
pericardium disease	BLACAT1	29	0.00398861
pericardium disease	LOXL1-AS1	30	0.00348111
pericardium disease	TTTY15	31	0.00337466
pericardium disease	LINC01628	32	0.00252623
pericardium disease	MYCNOS	33	0.00246442
pericardium disease	PCAT5	34	0.00237488
pericardium disease	HAND2-AS1	35	0.00235278
pericardium disease	CASC15	36	0.00207423
pericardium disease	TDRG1	37	0.00138548
pericardium disease	LINC00974	38	0.000889666
pericardium disease	LINC00629	39	0.000835989
pericardium disease	MIR503HG	40	0.000801706
pericardium disease	TINCR	41	0.000522985
pericardium disease	DBH-AS1	42	0.000417691
pericardium disease	CECR7	43	0.000364809
pericardium disease	PCAT1	44	0.000353467
pericardium disease	PANDAR	45	0.00034901
pericardium disease	HCG4	46	0.000271564
pericardium disease	TP73-AS1	47	0.000219904
pericardium disease	LINC00663	48	0.000213225
pericardium disease	LINC01426	49	0.000187235
pericardium disease	EGOT	50	0.00017146
peripheral artery disease	CDKN2B-AS1	1	0.96824
peripheral artery disease	OIP5-AS1	2	0.910377
peripheral artery disease	LINC00511	3	0.682428
peripheral artery disease	LINC00472	4	0.662775
peripheral artery disease	EPB41L4A-AS1	5	0.661293
peripheral artery disease	LINC00319	6	0.600086
peripheral artery disease	MEG8	7	0.595021
peripheral artery disease	HOXA11-AS	8	0.526121
peripheral artery disease	DLEU2	9	0.368834
peripheral artery disease	LINC00583	10	0.307059
peripheral artery disease	MIR7-3HG	11	0.0920228
peripheral artery disease	LINC00602	12	0.0876018
peripheral artery disease	HCCAT5	13	0.0377959
peripheral artery disease	CBR3-AS1	14	0.0376282
peripheral artery disease	CCAT1	15	0.0129007
peripheral artery disease	CAHM	16	0.0115079
peripheral artery disease	BCAR4	17	0.0082815
peripheral artery disease	ZEB1-AS1	18	0.00353348
peripheral artery disease	MIR137HG	19	0.00277302
peripheral artery disease	LINC00271	20	0.00082779
peripheral artery disease	HCG9	21	0.000582283
peripheral artery disease	PICSAR	22	0.000580525
peripheral artery disease	NCRUPAR	23	0.00042065
peripheral artery disease	DBH-AS1	24	0.000331021
peripheral artery disease	TUSC7	25	0.000326335
peripheral artery disease	LINC01426	26	0.000285926
peripheral artery disease	TINCR	27	0.000234824
peripheral artery disease	BLACAT1	28	0.000218166
peripheral artery disease	TP53TG1	29	0.000153303
peripheral artery disease	LINC00961	30	0.000145371
peripheral artery disease	CECR7	31	0.000128163
peripheral artery disease	LOXL1-AS1	32	9.69298e-05
peripheral artery disease	ZFAS1	33	8.96104e-05
peripheral artery disease	LINC00974	34	6.82686e-05
peripheral artery disease	CASC15	35	6.45856e-05
peripheral artery disease	HAND2-AS1	36	5.8609e-05
peripheral artery disease	PCAT5	37	5.4301e-05
peripheral artery disease	TDRG1	38	4.86678e-05
peripheral artery disease	MYCNOS	39	4.28414e-05
peripheral artery disease	SNHG1	40	3.78361e-05
peripheral artery disease	ERICH1-AS1	41	3.58141e-05
peripheral artery disease	PANDAR	42	2.9152e-05
peripheral artery disease	LINC00163	43	2.81626e-05
peripheral artery disease	NALT1	44	1.89792e-05
peripheral artery disease	LINC00663	45	1.49123e-05
peripheral artery disease	LINC-ROR	46	1.07273e-05
peripheral artery disease	FENDRR	47	9.78299e-06
peripheral artery disease	PTCSC3	48	9.64486e-06
peripheral artery disease	PTCSC2	49	9.01083e-06
peripheral artery disease	TTTY15	50	7.59736e-06
tongue squamous cell carcinoma	MEG3	1	0.999417
tongue squamous cell carcinoma	UCA1	2	0.998939
tongue squamous cell carcinoma	MALAT1	3	0.998576
tongue squamous cell carcinoma	OIP5-AS1	4	0.997333
tongue squamous cell carcinoma	LINC00511	5	0.99397
tongue squamous cell carcinoma	LINC00472	6	0.986482
tongue squamous cell carcinoma	LINC00319	7	0.982019
tongue squamous cell carcinoma	EPB41L4A-AS1	8	0.975748
tongue squamous cell carcinoma	MEG8	9	0.973629
tongue squamous cell carcinoma	HOXA11-AS	10	0.931274
tongue squamous cell carcinoma	PICSAR	11	0.901505
tongue squamous cell carcinoma	NALT1	12	0.705047
tongue squamous cell carcinoma	DLEU2	13	0.701282
tongue squamous cell carcinoma	HCG9	14	0.699887
tongue squamous cell carcinoma	LINC00271	15	0.699077
tongue squamous cell carcinoma	MIR137HG	16	0.698306
tongue squamous cell carcinoma	LINC00163	17	0.681502
tongue squamous cell carcinoma	IFNG-AS1	18	0.635026
tongue squamous cell carcinoma	ERICH1-AS1	19	0.545999
tongue squamous cell carcinoma	PISRT1	20	0.395446
tongue squamous cell carcinoma	LOXL1-AS1	21	0.36973
tongue squamous cell carcinoma	LINC01628	22	0.316613
tongue squamous cell carcinoma	HAR1A	23	0.308299
tongue squamous cell carcinoma	TP53TG1	24	0.293492
tongue squamous cell carcinoma	CECR7	25	0.256209
tongue squamous cell carcinoma	CCAT1	26	0.228835
tongue squamous cell carcinoma	MIR7-3HG	27	0.225122
tongue squamous cell carcinoma	SNHG1	28	0.222127
tongue squamous cell carcinoma	ZEB1-AS1	29	0.218399
tongue squamous cell carcinoma	LINC01556	30	0.184365
tongue squamous cell carcinoma	THRIL	31	0.178699
tongue squamous cell carcinoma	LINC00602	32	0.122895
tongue squamous cell carcinoma	HCCAT5	33	0.0953162
tongue squamous cell carcinoma	LINC01080	34	0.0936511
tongue squamous cell carcinoma	FENDRR	35	0.0712805
tongue squamous cell carcinoma	LINC00961	36	0.0609504
tongue squamous cell carcinoma	TTTY15	37	0.047789
tongue squamous cell carcinoma	BCAR4	38	0.0281595
tongue squamous cell carcinoma	BLACAT1	39	0.0167036
tongue squamous cell carcinoma	GPR1-AS	40	0.0141144
tongue squamous cell carcinoma	FALEC	41	0.0100469
tongue squamous cell carcinoma	FMR1-AS1	42	0.00837992
tongue squamous cell carcinoma	B3GALT5-AS1	43	0.00609721
tongue squamous cell carcinoma	LRRC3DN	44	0.00338248
tongue squamous cell carcinoma	CARMN	45	0.00305269
tongue squamous cell carcinoma	LINC01588	46	0.00249169
tongue squamous cell carcinoma	DSCR9	47	0.00240093
tongue squamous cell carcinoma	TEX41	48	0.00197471
tongue squamous cell carcinoma	PWAR5	49	0.00154791
tongue squamous cell carcinoma	LINC00479	50	0.00149858
oral squamous cell carcinoma	NEAT1	1	0.999925
oral squamous cell carcinoma	UCA1	2	0.999686
oral squamous cell carcinoma	MEG3	3	0.999509
oral squamous cell carcinoma	HOTAIR	4	0.999219
oral squamous cell carcinoma	MALAT1	5	0.999195
oral squamous cell carcinoma	CCAT2	6	0.996844
oral squamous cell carcinoma	OIP5-AS1	7	0.99066
oral squamous cell carcinoma	LINC00511	8	0.989326
oral squamous cell carcinoma	LINC00319	9	0.976127
oral squamous cell carcinoma	IFNG-AS1	10	0.956081
oral squamous cell carcinoma	LINC00472	11	0.88037
oral squamous cell carcinoma	MEG8	12	0.879457
oral squamous cell carcinoma	PICSAR	13	0.850203
oral squamous cell carcinoma	LINC00163	14	0.822445
oral squamous cell carcinoma	NALT1	15	0.776611
oral squamous cell carcinoma	PISRT1	16	0.747061
oral squamous cell carcinoma	EPB41L4A-AS1	17	0.707681
oral squamous cell carcinoma	HAR1A	18	0.695289
oral squamous cell carcinoma	LINC00271	19	0.655271
oral squamous cell carcinoma	HCG9	20	0.654617
oral squamous cell carcinoma	MIR137HG	21	0.614829
oral squamous cell carcinoma	LINC01080	22	0.611665
oral squamous cell carcinoma	TP53TG1	23	0.595635
oral squamous cell carcinoma	LINC01556	24	0.576767
oral squamous cell carcinoma	LINC01628	25	0.476307
oral squamous cell carcinoma	LOXL1-AS1	26	0.408853
oral squamous cell carcinoma	ERICH1-AS1	27	0.32063
oral squamous cell carcinoma	CECR7	28	0.299909
oral squamous cell carcinoma	GNAS-AS1	29	0.297673
oral squamous cell carcinoma	DLEU2	30	0.197816
oral squamous cell carcinoma	CCDC26	31	0.168438
oral squamous cell carcinoma	DSCR10	32	0.16354
oral squamous cell carcinoma	THRIL	33	0.131858
oral squamous cell carcinoma	SNHG11	34	0.093385
oral squamous cell carcinoma	DISC2	35	0.0788863
oral squamous cell carcinoma	IL12A-AS1	36	0.0593763
oral squamous cell carcinoma	ATXN8OS	37	0.0389445
oral squamous cell carcinoma	LINC00336	38	0.0281644
oral squamous cell carcinoma	LINC00479	39	0.0249784
oral squamous cell carcinoma	PWAR5	40	0.0213336
oral squamous cell carcinoma	FMR1-AS1	41	0.0172894
oral squamous cell carcinoma	GPR1-AS	42	0.0138535
oral squamous cell carcinoma	LINC01588	43	0.0129741
oral squamous cell carcinoma	TEX41	44	0.00997933
oral squamous cell carcinoma	TTTY4	45	0.0097101
oral squamous cell carcinoma	LINC00315	46	0.0082088
oral squamous cell carcinoma	LRRC3DN	47	0.00631463
oral squamous cell carcinoma	CARMN	48	0.00588916
oral squamous cell carcinoma	DSCR9	49	0.00488762
oral squamous cell carcinoma	LINC00575	50	0.00442002
IMAGe syndrome	OIP5-AS1	1	0.999943
IMAGe syndrome	LINC00511	2	0.999358
IMAGe syndrome	LINC00472	3	0.98824
IMAGe syndrome	EPB41L4A-AS1	4	0.837688
IMAGe syndrome	LINC00319	5	0.697145
IMAGe syndrome	MEG8	6	0.329101
IMAGe syndrome	HOXA11-AS	7	0.29998
IMAGe syndrome	CCAT1	8	0.299903
IMAGe syndrome	DLEU2	9	0.214378
IMAGe syndrome	LINC00583	10	0.19228
IMAGe syndrome	MIR7-3HG	11	0.0875674
IMAGe syndrome	ZEB1-AS1	12	0.0853366
IMAGe syndrome	HCCAT5	13	0.0804573
IMAGe syndrome	LINC00602	14	0.0189845
IMAGe syndrome	CAHM	15	0.00652542
IMAGe syndrome	SNHG1	16	0.00135735
IMAGe syndrome	BCAR4	17	0.00111731
IMAGe syndrome	CBR3-AS1	18	0.00108956
IMAGe syndrome	ZFAS1	19	0.000730457
IMAGe syndrome	TUSC7	20	0.000705865
IMAGe syndrome	NCRUPAR	21	0.00070521
IMAGe syndrome	LINC00271	22	0.000477281
IMAGe syndrome	MIR137HG	23	0.000318464
IMAGe syndrome	HCG9	24	0.000249342
IMAGe syndrome	BLACAT1	25	0.000244503
IMAGe syndrome	DBH-AS1	26	0.000158858
IMAGe syndrome	HAND2-AS1	27	0.000145982
IMAGe syndrome	MYCNOS	28	0.000124375
IMAGe syndrome	CASC15	29	8.10171e-05
IMAGe syndrome	PCAT5	30	7.91776e-05
IMAGe syndrome	TDRG1	31	6.57405e-05
IMAGe syndrome	LINC00473	32	5.52865e-05
IMAGe syndrome	LINC00663	33	2.03718e-05
IMAGe syndrome	LINC00974	34	1.99296e-05
IMAGe syndrome	CECR7	35	1.89627e-05
IMAGe syndrome	LINC01426	36	1.36517e-05
IMAGe syndrome	TTTY15	37	1.32524e-05
IMAGe syndrome	TINCR	38	1.09689e-05
IMAGe syndrome	LOXL1-AS1	39	1.04652e-05
IMAGe syndrome	NPSR1-AS1	40	8.79688e-06
IMAGe syndrome	PTCSC3	41	3.86495e-06
IMAGe syndrome	PTCSC2	42	3.41226e-06
IMAGe syndrome	PANDAR	43	2.8719e-06
IMAGe syndrome	SNHG12	44	2.68825e-06
IMAGe syndrome	LINC00961	45	2.53749e-06
IMAGe syndrome	FENDRR	46	2.29743e-06
IMAGe syndrome	LINC00629	47	2.00882e-06
IMAGe syndrome	MIR503HG	48	1.92253e-06
IMAGe syndrome	EGOT	49	1.74824e-06
IMAGe syndrome	PCAT1	50	1.74241e-06
synucleinopathy	ATXN8OS	1	1
synucleinopathy	XIST	2	0.999992
synucleinopathy	OIP5-AS1	3	0.999846
synucleinopathy	LINC00511	4	0.998918
synucleinopathy	EPB41L4A-AS1	5	0.996277
synucleinopathy	LINC00472	6	0.993419
synucleinopathy	MEG8	7	0.976029
synucleinopathy	LINC00319	8	0.738105
synucleinopathy	LINC00583	9	0.689641
synucleinopathy	CAHM	10	0.411887
synucleinopathy	NCRUPAR	11	0.300153
synucleinopathy	CECR7	12	0.297049
synucleinopathy	FENDRR	13	0.269635
synucleinopathy	HOXA11-AS	14	0.242851
synucleinopathy	DLEU2	15	0.0116349
synucleinopathy	BLACAT1	16	0.00444366
synucleinopathy	TTTY15	17	5.45868e-05
synucleinopathy	LINC00473	18	4.45659e-05
synucleinopathy	MIR7-3HG	19	3.29266e-05
synucleinopathy	BCAR4	20	2.51838e-06
synucleinopathy	HAND2-AS1	21	2.30349e-06
synucleinopathy	MYCNOS	22	1.51966e-06
synucleinopathy	CASC15	23	1.0197e-06
synucleinopathy	PCAT5	24	5.4886e-07
synucleinopathy	TDRG1	25	3.93977e-07
synucleinopathy	ZFAS1	26	2.37281e-07
synucleinopathy	SNHG1	27	2.969e-08
synucleinopathy	ZEB1-AS1	28	1.9352e-08
synucleinopathy	LINC00602	29	1.62077e-08
synucleinopathy	HCCAT5	30	6.28329e-09
synucleinopathy	NPSR1-AS1	31	5.52075e-09
synucleinopathy	DBH-AS1	32	3.39199e-09
synucleinopathy	LOXL1-AS1	33	2.49376e-09
synucleinopathy	PTCSC3	34	2.01758e-09
synucleinopathy	PTCSC2	35	1.8343e-09
synucleinopathy	LINC01426	36	1.26545e-09
synucleinopathy	LINC00922	37	6.13418e-10
synucleinopathy	LINC01588	38	3.26358e-10
synucleinopathy	LINC00942	39	2.10368e-10
synucleinopathy	JAZF1-AS1	40	1.75029e-10
synucleinopathy	TEX41	41	8.58016e-11
synucleinopathy	SERTAD4-AS1	42	6.93242e-11
synucleinopathy	LINC00856	43	6.76387e-12
synucleinopathy	LINC00336	44	4.02993e-12
synucleinopathy	ATE1-AS1	45	1.54738e-12
synucleinopathy	PARD6G-AS1	46	9.04225e-13
synucleinopathy	LINC00477	47	6.82979e-13
synucleinopathy	NCAM1-AS1	48	5.28996e-13
synucleinopathy	GATA3-AS1	49	5.10249e-13
synucleinopathy	LINC01531	50	9.9399e-14
medulloblastoma	MIR17HG	1	0.997545
medulloblastoma	H19	2	0.906652
medulloblastoma	OIP5-AS1	3	0.383337
medulloblastoma	LINC00511	4	0.318725
medulloblastoma	LINC00472	5	0.305535
medulloblastoma	EPB41L4A-AS1	6	0.301563
medulloblastoma	LINC00319	7	0.300328
medulloblastoma	MEG8	8	0.29889
medulloblastoma	MIR7-3HG	9	0.244659
medulloblastoma	ZFAS1	10	0.114512
medulloblastoma	HOXA11-AS	11	0.0630947
medulloblastoma	SNHG1	12	0.00976924
medulloblastoma	LINC00974	13	0.00304537
medulloblastoma	CECR7	14	0.00213447
medulloblastoma	LINC00602	15	0.00190782
medulloblastoma	HCCAT5	16	0.000571557
medulloblastoma	DLEU2	17	0.00028877
medulloblastoma	LOXL1-AS1	18	7.364e-05
medulloblastoma	ZEB1-AS1	19	4.92433e-05
medulloblastoma	CBR3-AS1	20	3.45349e-05
medulloblastoma	CAHM	21	3.25488e-05
medulloblastoma	FENDRR	22	2.62258e-05
medulloblastoma	MIR194-2HG	23	1.0823e-05
medulloblastoma	LINC00583	24	1.03726e-05
medulloblastoma	TTTY15	25	6.16249e-06
medulloblastoma	LINC00479	26	4.18094e-06
medulloblastoma	KCTD21-AS1	27	2.22203e-06
medulloblastoma	DSCR9	28	1.80172e-06
medulloblastoma	PARTICL	29	1.79046e-06
medulloblastoma	TEX41	30	1.16712e-06
medulloblastoma	CARMN	31	8.78331e-07
medulloblastoma	PWAR5	32	8.41849e-07
medulloblastoma	LINC01588	33	4.99494e-07
medulloblastoma	LMCD1-AS1	34	3.32464e-07
medulloblastoma	PSMB8-AS1	35	2.29501e-07
medulloblastoma	TSIX	36	2.24381e-07
medulloblastoma	LINC00575	37	2.21137e-07
medulloblastoma	LINC00315	38	2.17354e-07
medulloblastoma	LINC00336	39	2.07269e-07
medulloblastoma	PWRN1	40	1.16792e-07
medulloblastoma	LINC01184	41	4.41378e-08
medulloblastoma	GHRLOS	42	4.38178e-08
medulloblastoma	MIR22HG	43	4.01963e-08
medulloblastoma	HELLPAR	44	2.5495e-08
medulloblastoma	XACT	45	2.30056e-08
medulloblastoma	GATA3-AS1	46	2.28386e-08
medulloblastoma	FMR1-AS1	47	2.23655e-08
medulloblastoma	FALEC	48	2.05256e-08
medulloblastoma	IL10RB-AS1	49	1.61027e-08
medulloblastoma	COPG2IT1	50	1.10958e-08
myelodysplastic syndrome	SNHG4	1	0.999308
myelodysplastic syndrome	MEG3	2	0.99919
myelodysplastic syndrome	OIP5-AS1	3	0.985738
myelodysplastic syndrome	LINC00511	4	0.982354
myelodysplastic syndrome	LINC00472	5	0.971292
myelodysplastic syndrome	EPB41L4A-AS1	6	0.951982
myelodysplastic syndrome	LINC00319	7	0.927855
myelodysplastic syndrome	MEG8	8	0.921419
myelodysplastic syndrome	HOXA11-AS	9	0.914108
myelodysplastic syndrome	DLEU2	10	0.872971
myelodysplastic syndrome	MIR7-3HG	11	0.83669
myelodysplastic syndrome	LINC00602	12	0.693551
myelodysplastic syndrome	HCCAT5	13	0.692722
myelodysplastic syndrome	NALT1	14	0.358896
myelodysplastic syndrome	LINC00271	15	0.312519
myelodysplastic syndrome	MIR137HG	16	0.299929
myelodysplastic syndrome	HCG9	17	0.295924
myelodysplastic syndrome	ERICH1-AS1	18	0.281856
myelodysplastic syndrome	ZEB1-AS1	19	0.273494
myelodysplastic syndrome	IFNG-AS1	20	0.264753
myelodysplastic syndrome	SNHG1	21	0.258675
myelodysplastic syndrome	LOXL1-AS1	22	0.231583
myelodysplastic syndrome	TP53TG1	23	0.228437
myelodysplastic syndrome	LINC00163	24	0.227328
myelodysplastic syndrome	CECR7	25	0.205855
myelodysplastic syndrome	FENDRR	26	0.176486
myelodysplastic syndrome	LINC00583	27	0.172943
myelodysplastic syndrome	HAR1A	28	0.166867
myelodysplastic syndrome	LINC01628	29	0.166277
myelodysplastic syndrome	BCAR4	30	0.151282
myelodysplastic syndrome	BLACAT1	31	0.150659
myelodysplastic syndrome	ZFAS1	32	0.125339
myelodysplastic syndrome	CAHM	33	0.103736
myelodysplastic syndrome	TTTY15	34	0.0955608
myelodysplastic syndrome	LINC00961	35	0.0592323
myelodysplastic syndrome	PISRT1	36	0.0559965
myelodysplastic syndrome	MYCNOS	37	0.0381009
myelodysplastic syndrome	HAND2-AS1	38	0.0188624
myelodysplastic syndrome	CASC15	39	0.0145192
myelodysplastic syndrome	PCAT5	40	0.013467
myelodysplastic syndrome	LINC00974	41	0.0109082
myelodysplastic syndrome	TUSC7	42	0.0108442
myelodysplastic syndrome	LINC00473	43	0.0106351
myelodysplastic syndrome	LINC00629	44	0.0100462
myelodysplastic syndrome	DBH-AS1	45	0.00863127
myelodysplastic syndrome	CBR3-AS1	46	0.00607122
myelodysplastic syndrome	TINCR	47	0.00379762
myelodysplastic syndrome	NCRUPAR	48	0.00346923
myelodysplastic syndrome	TDRG1	49	0.00318798
myelodysplastic syndrome	MIR503HG	50	0.00174232
hereditary ataxia	ATXN8OS	1	0.99959
hereditary ataxia	OIP5-AS1	2	0.997137
hereditary ataxia	LINC00511	3	0.994003
hereditary ataxia	LINC00472	4	0.966077
hereditary ataxia	EPB41L4A-AS1	5	0.792045
hereditary ataxia	LINC00319	6	0.644886
hereditary ataxia	MEG8	7	0.627566
hereditary ataxia	HOXA11-AS	8	0.300953
hereditary ataxia	DLEU2	9	0.300417
hereditary ataxia	LINC00583	10	0.30002
hereditary ataxia	CCAT1	11	0.297958
hereditary ataxia	CAHM	12	0.291448
hereditary ataxia	ZEB1-AS1	13	0.274861
hereditary ataxia	MIR7-3HG	14	0.258124
hereditary ataxia	NCRUPAR	15	0.0995483
hereditary ataxia	LINC00602	16	0.0871152
hereditary ataxia	HCCAT5	17	0.0619875
hereditary ataxia	BCAR4	18	0.0581605
hereditary ataxia	BLACAT1	19	0.0323082
hereditary ataxia	CECR7	20	0.00558447
hereditary ataxia	ZFAS1	21	0.00414616
hereditary ataxia	LINC00271	22	0.00412644
hereditary ataxia	MIR137HG	23	0.00194379
hereditary ataxia	HCG9	24	0.0018137
hereditary ataxia	SNHG1	25	0.00154617
hereditary ataxia	PCAT5	26	0.000594679
hereditary ataxia	MYCNOS	27	0.000580357
hereditary ataxia	CASC15	28	0.000520775
hereditary ataxia	HAND2-AS1	29	0.00019007
hereditary ataxia	TDRG1	30	0.000162736
hereditary ataxia	TUSC7	31	0.000138806
hereditary ataxia	DBH-AS1	32	0.000131632
hereditary ataxia	LINC00663	33	0.000130258
hereditary ataxia	TTTY15	34	8.85375e-05
hereditary ataxia	LINC00473	35	4.42334e-05
hereditary ataxia	LOXL1-AS1	36	4.05814e-05
hereditary ataxia	NPSR1-AS1	37	3.89617e-05
hereditary ataxia	TINCR	38	3.32142e-05
hereditary ataxia	LINC00974	39	3.16471e-05
hereditary ataxia	FENDRR	40	2.2442e-05
hereditary ataxia	LINC01426	41	2.17645e-05
hereditary ataxia	PTCSC2	42	1.19264e-05
hereditary ataxia	PTCSC3	43	8.94597e-06
hereditary ataxia	C5orf66-AS1	44	8.02442e-06
hereditary ataxia	SNHG12	45	6.79014e-06
hereditary ataxia	PANDAR	46	3.48518e-06
hereditary ataxia	MIR194-2HG	47	3.07714e-06
hereditary ataxia	LINC00654	48	2.33277e-06
hereditary ataxia	TRERNA1	49	2.295e-06
hereditary ataxia	FAM83H-AS1	50	2.0198e-06
spinocerebellar ataxia type 8	ATXN8OS	1	0.99959
spinocerebellar ataxia type 8	OIP5-AS1	2	0.997137
spinocerebellar ataxia type 8	LINC00511	3	0.994003
spinocerebellar ataxia type 8	LINC00472	4	0.979517
spinocerebellar ataxia type 8	EPB41L4A-AS1	5	0.790617
spinocerebellar ataxia type 8	LINC00319	6	0.656844
spinocerebellar ataxia type 8	MEG8	7	0.625263
spinocerebellar ataxia type 8	HOXA11-AS	8	0.307528
spinocerebellar ataxia type 8	DLEU2	9	0.304378
spinocerebellar ataxia type 8	LINC00583	10	0.30118
spinocerebellar ataxia type 8	CCAT1	11	0.300953
spinocerebellar ataxia type 8	CAHM	12	0.300043
spinocerebellar ataxia type 8	ZEB1-AS1	13	0.297543
spinocerebellar ataxia type 8	MIR7-3HG	14	0.289951
spinocerebellar ataxia type 8	NCRUPAR	15	0.260552
spinocerebellar ataxia type 8	HCCAT5	16	0.258124
spinocerebellar ataxia type 8	LINC00602	17	0.100479
spinocerebellar ataxia type 8	BCAR4	18	0.0636635
spinocerebellar ataxia type 8	BLACAT1	19	0.0509517
spinocerebellar ataxia type 8	CECR7	20	0.0165619
spinocerebellar ataxia type 8	ZFAS1	21	0.0083475
spinocerebellar ataxia type 8	LINC00271	22	0.00558447
spinocerebellar ataxia type 8	MIR137HG	23	0.004893
spinocerebellar ataxia type 8	HCG9	24	0.00414616
spinocerebellar ataxia type 8	SNHG1	25	0.00299669
spinocerebellar ataxia type 8	MYCNOS	26	0.00194388
spinocerebellar ataxia type 8	HAND2-AS1	27	0.0018137
spinocerebellar ataxia type 8	CASC15	28	0.00154496
spinocerebellar ataxia type 8	PCAT5	29	0.000582981
spinocerebellar ataxia type 8	TDRG1	30	0.000190211
spinocerebellar ataxia type 8	TUSC7	31	0.000138809
spinocerebellar ataxia type 8	DBH-AS1	32	0.000131632
spinocerebellar ataxia type 8	LINC00663	33	8.85375e-05
spinocerebellar ataxia type 8	TTTY15	34	7.56585e-05
spinocerebellar ataxia type 8	LINC00473	35	4.42334e-05
spinocerebellar ataxia type 8	LOXL1-AS1	36	4.05814e-05
spinocerebellar ataxia type 8	NPSR1-AS1	37	3.89617e-05
spinocerebellar ataxia type 8	TINCR	38	3.29626e-05
spinocerebellar ataxia type 8	LINC00974	39	2.46985e-05
spinocerebellar ataxia type 8	FENDRR	40	2.2442e-05
spinocerebellar ataxia type 8	LINC01426	41	2.1791e-05
spinocerebellar ataxia type 8	PTCSC3	42	1.6623e-05
spinocerebellar ataxia type 8	PTCSC2	43	1.19307e-05
spinocerebellar ataxia type 8	C5orf66-AS1	44	8.98614e-06
spinocerebellar ataxia type 8	SNHG12	45	8.02486e-06
spinocerebellar ataxia type 8	PANDAR	46	6.79014e-06
spinocerebellar ataxia type 8	MIR194-2HG	47	3.48518e-06
spinocerebellar ataxia type 8	FAM83H-AS1	48	3.07714e-06
spinocerebellar ataxia type 8	CDR1-AS	49	2.33277e-06
spinocerebellar ataxia type 8	LINC01024	50	2.295e-06
developmental disorder of mental health	LINC00299	1	0.999784
developmental disorder of mental health	DISC2	2	0.998445
developmental disorder of mental health	TP53TG1	3	0.99784
developmental disorder of mental health	OIP5-AS1	4	0.99247
developmental disorder of mental health	LINC00472	5	0.979646
developmental disorder of mental health	LINC00511	6	0.923845
developmental disorder of mental health	HOXA11-AS	7	0.909221
developmental disorder of mental health	MIR7-3HG	8	0.810484
developmental disorder of mental health	ZFAS1	9	0.770989
developmental disorder of mental health	CCAT1	10	0.696357
developmental disorder of mental health	SNHG1	11	0.693663
developmental disorder of mental health	LINC00602	12	0.687812
developmental disorder of mental health	HCCAT5	13	0.683822
developmental disorder of mental health	PCAT1	14	0.675458
developmental disorder of mental health	ZEB1-AS1	15	0.556018
developmental disorder of mental health	LINC00629	16	0.538689
developmental disorder of mental health	CAHM	17	0.538579
developmental disorder of mental health	EPB41L4A-AS1	18	0.538486
developmental disorder of mental health	MIR503HG	19	0.532373
developmental disorder of mental health	DLEU2	20	0.385152
developmental disorder of mental health	LINC00583	21	0.38104
developmental disorder of mental health	LINC00974	22	0.368797
developmental disorder of mental health	PRNCR1	23	0.319645
developmental disorder of mental health	HNF1A-AS1	24	0.300004
developmental disorder of mental health	NCRUPAR	25	0.3
developmental disorder of mental health	CCAT2	26	0.298091
developmental disorder of mental health	NPSR1-AS1	27	0.0719914
developmental disorder of mental health	TUSC7	28	0.0708899
developmental disorder of mental health	TUG1	29	0.0450645
developmental disorder of mental health	LINC00473	30	0.0205742
developmental disorder of mental health	BCAR4	31	0.00814999
developmental disorder of mental health	BLACAT1	32	0.0072302
developmental disorder of mental health	CBR3-AS1	33	0.00682314
developmental disorder of mental health	CASC16	34	0.00569248
developmental disorder of mental health	TTTY15	35	0.00435903
developmental disorder of mental health	MYCNOS	36	0.00434394
developmental disorder of mental health	HAND2-AS1	37	0.00433281
developmental disorder of mental health	TDRG1	38	0.00433192
developmental disorder of mental health	PCAT5	39	0.00432761
developmental disorder of mental health	SCHLAP1	40	0.00380896
developmental disorder of mental health	NPTN-IT1	41	0.00370362
developmental disorder of mental health	MEG8	42	0.00350302
developmental disorder of mental health	TP73-AS1	43	0.00290962
developmental disorder of mental health	CASC2	44	0.00259693
developmental disorder of mental health	BANCR	45	0.00217309
developmental disorder of mental health	NEAT1	46	0.00210542
developmental disorder of mental health	SNHG4	47	0.00180378
developmental disorder of mental health	LINC00687	48	0.00135761
developmental disorder of mental health	TP53COR1	49	0.00105793
developmental disorder of mental health	EGOT	50	0.000307948
specific developmental disorder	LINC00299	1	0.99971
specific developmental disorder	OIP5-AS1	2	0.995949
specific developmental disorder	LINC00511	3	0.986372
specific developmental disorder	LINC00472	4	0.940967
specific developmental disorder	EPB41L4A-AS1	5	0.900006
specific developmental disorder	CCAT1	6	0.699388
specific developmental disorder	HOXA11-AS	7	0.576634
specific developmental disorder	DLEU2	8	0.576124
specific developmental disorder	LINC00583	9	0.411843
specific developmental disorder	MEG8	10	0.344165
specific developmental disorder	MIR7-3HG	11	0.32587
specific developmental disorder	ZEB1-AS1	12	0.325217
specific developmental disorder	CAHM	13	0.300093
specific developmental disorder	HCCAT5	14	0.300045
specific developmental disorder	LINC00602	15	0.3
specific developmental disorder	SNHG1	16	0.299988
specific developmental disorder	LINC00319	17	0.297418
specific developmental disorder	ZFAS1	18	0.266925
specific developmental disorder	BCAR4	19	0.263877
specific developmental disorder	NCRUPAR	20	0.20894
specific developmental disorder	TUSC7	21	0.191094
specific developmental disorder	BLACAT1	22	0.112838
specific developmental disorder	HAND2-AS1	23	0.10769
specific developmental disorder	MYCNOS	24	0.0641628
specific developmental disorder	TDRG1	25	0.0637818
specific developmental disorder	PCAT5	26	0.0607064
specific developmental disorder	CASC15	27	0.0278397
specific developmental disorder	LINC00473	28	0.0216454
specific developmental disorder	CBR3-AS1	29	0.0153172
specific developmental disorder	NPSR1-AS1	30	0.0152862
specific developmental disorder	LINC00629	31	0.0142764
specific developmental disorder	MIR503HG	32	0.0129365
specific developmental disorder	DBH-AS1	33	0.0106491
specific developmental disorder	LINC00974	34	0.0100961
specific developmental disorder	AFAP1-AS1	35	0.00792316
specific developmental disorder	ERICH1-AS1	36	0.00583617
specific developmental disorder	TP53COR1	37	0.00327626
specific developmental disorder	TTTY15	38	0.00189616
specific developmental disorder	LINC00663	39	0.00158616
specific developmental disorder	LINC00961	40	0.00152872
specific developmental disorder	SNHG12	41	0.00137906
specific developmental disorder	TP73-AS1	42	0.00118963
specific developmental disorder	PCAT1	43	0.00092861
specific developmental disorder	TUG1	44	0.000886488
specific developmental disorder	PRNCR1	45	0.00085498
specific developmental disorder	PTCSC3	46	0.00066953
specific developmental disorder	PTCSC2	47	0.000505298
specific developmental disorder	CCAT2	48	0.000285958
specific developmental disorder	HCG4	49	0.000188159
specific developmental disorder	MIR17HG	50	0.000159257
pervasive developmental disorder	DISC2	1	0.999216
pervasive developmental disorder	OIP5-AS1	2	0.995229
pervasive developmental disorder	LINC00511	3	0.993942
pervasive developmental disorder	LINC00472	4	0.898183
pervasive developmental disorder	EPB41L4A-AS1	5	0.707707
pervasive developmental disorder	HOXA11-AS	6	0.696984
pervasive developmental disorder	MIR7-3HG	7	0.69253
pervasive developmental disorder	MEG8	8	0.62564
pervasive developmental disorder	SNHG1	9	0.624715
pervasive developmental disorder	ZFAS1	10	0.533021
pervasive developmental disorder	CCAT1	11	0.372566
pervasive developmental disorder	DLEU2	12	0.358969
pervasive developmental disorder	LINC00319	13	0.315944
pervasive developmental disorder	LINC00602	14	0.312348
pervasive developmental disorder	HCCAT5	15	0.307741
pervasive developmental disorder	CBR3-AS1	16	0.302717
pervasive developmental disorder	LINC00974	17	0.29857
pervasive developmental disorder	ZEB1-AS1	18	0.298389
pervasive developmental disorder	PCAT1	19	0.266382
pervasive developmental disorder	LINC00629	20	0.227392
pervasive developmental disorder	MIR503HG	21	0.217146
pervasive developmental disorder	LINC00583	22	0.198142
pervasive developmental disorder	LINC00473	23	0.172597
pervasive developmental disorder	CAHM	24	0.122668
pervasive developmental disorder	PRNCR1	25	0.0777364
pervasive developmental disorder	TUSC7	26	0.053838
pervasive developmental disorder	TTTY15	27	0.0532014
pervasive developmental disorder	HNF1A-AS1	28	0.0374941
pervasive developmental disorder	BLACAT1	29	0.0362051
pervasive developmental disorder	BCAR4	30	0.0340834
pervasive developmental disorder	TP73-AS1	31	0.0219012
pervasive developmental disorder	NCRUPAR	32	0.0204984
pervasive developmental disorder	MYCNOS	33	0.0182535
pervasive developmental disorder	HAND2-AS1	34	0.0134634
pervasive developmental disorder	PCAT5	35	0.00578299
pervasive developmental disorder	TDRG1	36	0.00505397
pervasive developmental disorder	CASC15	37	0.00480883
pervasive developmental disorder	PANDAR	38	0.00466829
pervasive developmental disorder	SCHLAP1	39	0.00339529
pervasive developmental disorder	EGOT	40	0.00324592
pervasive developmental disorder	MIR99AHG	41	0.00232974
pervasive developmental disorder	NPSR1-AS1	42	0.00225319
pervasive developmental disorder	FENDRR	43	0.00165036
pervasive developmental disorder	CCAT2	44	0.000602579
pervasive developmental disorder	DBH-AS1	45	0.000562566
pervasive developmental disorder	CASC2	46	0.000537062
pervasive developmental disorder	MIR194-2HG	47	0.000375323
pervasive developmental disorder	CECR7	48	0.000366626
pervasive developmental disorder	LINC00687	49	0.000346727
pervasive developmental disorder	ERICH1-AS1	50	0.000306767
autism spectrum disorder	DISC2	1	0.999797
autism spectrum disorder	OIP5-AS1	2	0.995151
autism spectrum disorder	LINC00511	3	0.993941
autism spectrum disorder	LINC00472	4	0.907692
autism spectrum disorder	EPB41L4A-AS1	5	0.87653
autism spectrum disorder	HOXA11-AS	6	0.741571
autism spectrum disorder	MIR7-3HG	7	0.684188
autism spectrum disorder	MEG8	8	0.636822
autism spectrum disorder	SNHG1	9	0.625775
autism spectrum disorder	ZFAS1	10	0.533023
autism spectrum disorder	DLEU2	11	0.358964
autism spectrum disorder	LINC00319	12	0.3581
autism spectrum disorder	LINC00602	13	0.329059
autism spectrum disorder	HCCAT5	14	0.315945
autism spectrum disorder	CBR3-AS1	15	0.312348
autism spectrum disorder	LINC00974	16	0.309887
autism spectrum disorder	CCAT1	17	0.302865
autism spectrum disorder	ZEB1-AS1	18	0.297112
autism spectrum disorder	PCAT1	19	0.266496
autism spectrum disorder	LINC00629	20	0.244215
autism spectrum disorder	MIR503HG	21	0.217543
autism spectrum disorder	LINC00583	22	0.198153
autism spectrum disorder	LINC00473	23	0.156254
autism spectrum disorder	CAHM	24	0.0860732
autism spectrum disorder	PRNCR1	25	0.0775872
autism spectrum disorder	TUSC7	26	0.0532016
autism spectrum disorder	TTTY15	27	0.0374942
autism spectrum disorder	HNF1A-AS1	28	0.0365137
autism spectrum disorder	BLACAT1	29	0.0340834
autism spectrum disorder	BCAR4	30	0.0302985
autism spectrum disorder	TP73-AS1	31	0.0287085
autism spectrum disorder	NCRUPAR	32	0.0219012
autism spectrum disorder	MYCNOS	33	0.0182535
autism spectrum disorder	HAND2-AS1	34	0.0134634
autism spectrum disorder	PCAT5	35	0.00601662
autism spectrum disorder	TDRG1	36	0.00505397
autism spectrum disorder	CASC15	37	0.00480958
autism spectrum disorder	PANDAR	38	0.00466807
autism spectrum disorder	SCHLAP1	39	0.00465175
autism spectrum disorder	EGOT	40	0.00342547
autism spectrum disorder	MIR99AHG	41	0.00232974
autism spectrum disorder	NPSR1-AS1	42	0.00224873
autism spectrum disorder	FENDRR	43	0.0018397
autism spectrum disorder	CCAT2	44	0.000603559
autism spectrum disorder	DBH-AS1	45	0.000562566
autism spectrum disorder	CASC2	46	0.000537062
autism spectrum disorder	MIR194-2HG	47	0.000381753
autism spectrum disorder	CECR7	48	0.000375284
autism spectrum disorder	LINC00687	49	0.000346733
autism spectrum disorder	CASC16	50	0.000183189
hypersensitivity reaction disease	OIP5-AS1	1	0.999964
hypersensitivity reaction disease	LINC00511	2	0.999863
hypersensitivity reaction disease	LINC00472	3	0.999714
hypersensitivity reaction disease	EPB41L4A-AS1	4	0.999604
hypersensitivity reaction disease	LINC00319	5	0.986124
hypersensitivity reaction disease	MEG8	6	0.982996
hypersensitivity reaction disease	MIR7-3HG	7	0.859479
hypersensitivity reaction disease	SNHG1	8	0.813781
hypersensitivity reaction disease	HOXA11-AS	9	0.771534
hypersensitivity reaction disease	CECR7	10	0.599854
hypersensitivity reaction disease	DLEU2	11	0.463809
hypersensitivity reaction disease	LINC00602	12	0.394998
hypersensitivity reaction disease	HCCAT5	13	0.311577
hypersensitivity reaction disease	LINC00473	14	0.128377
hypersensitivity reaction disease	TTTY15	15	0.0672722
hypersensitivity reaction disease	BCAR4	16	0.0173047
hypersensitivity reaction disease	ZFAS1	17	0.00753075
hypersensitivity reaction disease	LINC00974	18	0.00467779
hypersensitivity reaction disease	BLACAT1	19	0.000653008
hypersensitivity reaction disease	LINC00583	20	0.000538774
hypersensitivity reaction disease	PCAT5	21	0.000537978
hypersensitivity reaction disease	MYCNOS	22	0.000457675
hypersensitivity reaction disease	CASC15	23	0.000251248
hypersensitivity reaction disease	HAND2-AS1	24	0.000200856
hypersensitivity reaction disease	TDRG1	25	0.000190032
hypersensitivity reaction disease	LOXL1-AS1	26	0.000175196
hypersensitivity reaction disease	FENDRR	27	0.000165265
hypersensitivity reaction disease	CAHM	28	7.60256e-05
hypersensitivity reaction disease	DBH-AS1	29	7.14015e-05
hypersensitivity reaction disease	CBR3-AS1	30	5.72705e-05
hypersensitivity reaction disease	FALEC	31	2.99709e-05
hypersensitivity reaction disease	MIR22HG	32	1.71399e-05
hypersensitivity reaction disease	TTTY4	33	1.67458e-05
hypersensitivity reaction disease	GHRLOS	34	1.41091e-05
hypersensitivity reaction disease	LINC01184	35	9.81644e-06
hypersensitivity reaction disease	LINC00479	36	7.68982e-06
hypersensitivity reaction disease	PWRN1	37	1.67325e-06
hypersensitivity reaction disease	PWAR5	38	1.38281e-06
hypersensitivity reaction disease	LINC01588	39	5.04969e-07
hypersensitivity reaction disease	LINC00315	40	3.35608e-07
hypersensitivity reaction disease	DSCR9	41	2.49064e-07
hypersensitivity reaction disease	TEX41	42	2.20662e-07
hypersensitivity reaction disease	LINC00575	43	2.02284e-07
hypersensitivity reaction disease	TSIX	44	1.99025e-07
hypersensitivity reaction disease	FMR1-AS1	45	1.9794e-07
hypersensitivity reaction disease	CARMN	46	1.28234e-07
hypersensitivity reaction disease	LINC00336	47	6.9441e-08
hypersensitivity reaction disease	B3GALT5-AS1	48	6.04831e-08
hypersensitivity reaction disease	LRRC3DN	49	5.00269e-08
hypersensitivity reaction disease	GATA3-AS1	50	4.90711e-08
lymphoma	PVT1	1	0.99999
lymphoma	MIR155HG	2	0.999957
lymphoma	MIR17HG	3	0.999938
lymphoma	HULC	4	0.999485
lymphoma	HOTAIR	5	0.99831
lymphoma	MALAT1	6	0.997446
lymphoma	GAS5	7	0.977527
lymphoma	OIP5-AS1	8	0.947758
lymphoma	LINC00319	9	0.943713
lymphoma	LINC00511	10	0.790876
lymphoma	MEG8	11	0.687572
lymphoma	CECR7	12	0.492091
lymphoma	TEX41	13	0.400619
lymphoma	B3GALT5-AS1	14	0.339599
lymphoma	LINC01588	15	0.29955
lymphoma	CARMN	16	0.298572
lymphoma	TTTY4	17	0.294278
lymphoma	FALEC	18	0.274296
lymphoma	DSCR9	19	0.245876
lymphoma	PWAR5	20	0.189445
lymphoma	TSIX	21	0.0404037
lymphoma	FMR1-AS1	22	0.0283474
lymphoma	LINC00575	23	0.0196257
lymphoma	LINC00315	24	0.0147727
lymphoma	LINC00336	25	0.0144157
lymphoma	PWRN1	26	0.00751782
lymphoma	LINC01184	27	0.00448133
lymphoma	GHRLOS	28	0.00255003
lymphoma	MIR22HG	29	0.00247364
lymphoma	HELLPAR	30	0.00180435
lymphoma	LINC01235	31	0.00146016
lymphoma	VLDLR-AS1	32	0.00116741
lymphoma	LINC00479	33	0.00110848
lymphoma	GPR1-AS	34	0.000959102
lymphoma	FAM30A	35	0.000721733
lymphoma	LINC00273	36	0.000308906
lymphoma	GATA3-AS1	37	0.000295489
lymphoma	XACT	38	0.000189466
lymphoma	KCTD21-AS1	39	0.000167475
lymphoma	PARTICL	40	0.000151306
lymphoma	PSMB8-AS1	41	8.05725e-05
lymphoma	MIR4435-2HG	42	7.32525e-05
lymphoma	LINC00477	43	6.4875e-05
lymphoma	MIR181A1HG	44	4.57983e-05
lymphoma	PEG3-AS1	45	4.38578e-05
lymphoma	NCAM1-AS1	46	2.13159e-05
lymphoma	LMCD1-AS1	47	1.88926e-05
lymphoma	IL10RB-AS1	48	1.76012e-05
lymphoma	LRRC3DN	49	1.62005e-05
lymphoma	COPG2IT1	50	1.2553e-05
non-Hodgkin lymphoma	MIR155HG	1	0.999985
non-Hodgkin lymphoma	MALAT1	2	0.99996
non-Hodgkin lymphoma	HULC	3	0.999907
non-Hodgkin lymphoma	PVT1	4	0.999802
non-Hodgkin lymphoma	HOTAIR	5	0.9996
non-Hodgkin lymphoma	TUG1	6	0.9996
non-Hodgkin lymphoma	OIP5-AS1	7	0.99859
non-Hodgkin lymphoma	LINC00319	8	0.979211
non-Hodgkin lymphoma	LINC00511	9	0.976728
non-Hodgkin lymphoma	MEG8	10	0.957383
non-Hodgkin lymphoma	CECR7	11	0.941718
non-Hodgkin lymphoma	LINC00856	12	0.898764
non-Hodgkin lymphoma	TEX41	13	0.811737
non-Hodgkin lymphoma	JAZF1-AS1	14	0.559192
non-Hodgkin lymphoma	PARD6G-AS1	15	0.291107
non-Hodgkin lymphoma	LINC01588	16	0.28983
non-Hodgkin lymphoma	SERTAD4-AS1	17	0.209575
non-Hodgkin lymphoma	LINC00336	18	0.201017
non-Hodgkin lymphoma	LINC00942	19	0.138207
non-Hodgkin lymphoma	LMCD1-AS1	20	0.0895856
non-Hodgkin lymphoma	GATA3-AS1	21	0.0838502
non-Hodgkin lymphoma	LINC01531	22	0.0312304
non-Hodgkin lymphoma	HPN-AS1	23	0.0121792
non-Hodgkin lymphoma	LINC00922	24	0.0107805
non-Hodgkin lymphoma	LINC01098	25	0.00762778
non-Hodgkin lymphoma	PSMB8-AS1	26	0.00455624
non-Hodgkin lymphoma	ATE1-AS1	27	0.00434995
non-Hodgkin lymphoma	LINC00477	28	0.00430532
non-Hodgkin lymphoma	NCAM1-AS1	29	0.00264271
non-Hodgkin lymphoma	GABPB1-AS1	30	0.00256983
non-Hodgkin lymphoma	TSIX	31	0.00180259
non-Hodgkin lymphoma	MIR22HG	32	0.00170124
non-Hodgkin lymphoma	LINC01184	33	0.000441082
non-Hodgkin lymphoma	LINC00479	34	0.000394
non-Hodgkin lymphoma	PWAR5	35	0.000369284
non-Hodgkin lymphoma	HELLPAR	36	0.000329
non-Hodgkin lymphoma	LINC00575	37	0.000253194
non-Hodgkin lymphoma	DSCR9	38	0.000115091
non-Hodgkin lymphoma	PWRN1	39	9.28024e-05
non-Hodgkin lymphoma	LINC00315	40	6.75843e-05
non-Hodgkin lymphoma	CARMN	41	3.59189e-05
non-Hodgkin lymphoma	TTTY4	42	2.93618e-05
non-Hodgkin lymphoma	GHRLOS	43	2.31092e-05
non-Hodgkin lymphoma	B3GALT5-AS1	44	2.29103e-05
non-Hodgkin lymphoma	FMR1-AS1	45	2.20602e-05
non-Hodgkin lymphoma	XACT	46	1.0776e-05
non-Hodgkin lymphoma	KCTD21-AS1	47	1.05366e-05
non-Hodgkin lymphoma	PARTICL	48	9.09154e-06
non-Hodgkin lymphoma	MIR4435-2HG	49	5.58441e-06
non-Hodgkin lymphoma	MIR181A1HG	50	4.76409e-06
benign neoplasm	MALAT1	1	0.999959
benign neoplasm	MEG3	2	0.999947
benign neoplasm	H19	3	0.997989
benign neoplasm	HOTAIR	4	0.994603
benign neoplasm	OIP5-AS1	5	0.843188
benign neoplasm	LINC00511	6	0.618592
benign neoplasm	LINC00319	7	0.321006
benign neoplasm	MEG8	8	0.21437
benign neoplasm	EPB41L4A-AS1	9	0.103206
benign neoplasm	LINC00472	10	0.00778786
benign neoplasm	CECR7	11	0.00292244
benign neoplasm	LOXL1-AS1	12	0.00273676
benign neoplasm	CARMN	13	0.000345564
benign neoplasm	DSCR9	14	0.000308061
benign neoplasm	TTTY4	15	0.000236993
benign neoplasm	LINC01588	16	0.000105028
benign neoplasm	TEX41	17	8.42893e-05
benign neoplasm	B3GALT5-AS1	18	4.76331e-05
benign neoplasm	FALEC	19	4.36862e-05
benign neoplasm	LINC00479	20	1.9123e-05
benign neoplasm	TSIX	21	8.31331e-06
benign neoplasm	LINC00575	22	7.69845e-06
benign neoplasm	LINC00315	23	3.85101e-06
benign neoplasm	LINC00336	24	3.45332e-06
benign neoplasm	PWRN1	25	3.41945e-06
benign neoplasm	LINC01184	26	3.09476e-06
benign neoplasm	GHRLOS	27	1.86026e-06
benign neoplasm	MIR22HG	28	1.41882e-06
benign neoplasm	HELLPAR	29	6.98241e-07
benign neoplasm	LINC01235	30	5.94004e-07
benign neoplasm	VLDLR-AS1	31	5.04306e-07
benign neoplasm	PWAR5	32	4.56598e-07
benign neoplasm	FMR1-AS1	33	1.09011e-07
benign neoplasm	LINC00273	34	7.25769e-08
benign neoplasm	LRRC3DN	35	2.51781e-08
benign neoplasm	GATA3-AS1	36	1.08089e-08
benign neoplasm	XACT	37	6.7858e-09
benign neoplasm	KCTD21-AS1	38	2.41736e-09
benign neoplasm	PARTICL	39	2.16498e-09
benign neoplasm	PSMB8-AS1	40	8.4942e-10
benign neoplasm	MIR4435-2HG	41	7.93218e-10
benign neoplasm	LINC00477	42	6.00795e-10
benign neoplasm	MIR181A1HG	43	4.2406e-10
benign neoplasm	PEG3-AS1	44	3.24802e-10
benign neoplasm	NCAM1-AS1	45	2.75472e-10
benign neoplasm	LMCD1-AS1	46	2.13641e-10
benign neoplasm	IL10RB-AS1	47	1.11811e-10
benign neoplasm	COPG2IT1	48	1.01223e-10
benign neoplasm	PCAT4	49	7.47845e-11
benign neoplasm	ADORA2A-AS1	50	6.92563e-11
immune system cancer	DLEU2	1	0.999999
immune system cancer	TP73-AS1	2	0.999987
immune system cancer	GAS5	3	0.999981
immune system cancer	MIR155HG	4	0.999953
immune system cancer	MIR99AHG	5	0.998787
immune system cancer	MEG3	6	0.988225
immune system cancer	H19	7	0.967674
immune system cancer	HOTAIR	8	0.952218
immune system cancer	MALAT1	9	0.840244
immune system cancer	CDKN2B-AS1	10	0.6889
immune system cancer	SNHG4	11	0.676791
immune system cancer	CCDC26	12	0.66389
immune system cancer	PVT1	13	0.527254
immune system cancer	MIR100HG	14	0.476942
immune system cancer	CCAT1	15	0.381032
immune system cancer	HULC	16	0.378198
immune system cancer	UCA1	17	0.377772
immune system cancer	PSORS1C3	18	0.314135
immune system cancer	TP53COR1	19	0.311007
immune system cancer	TUG1	20	0.306387
immune system cancer	HOTAIRM1	21	0.30223
immune system cancer	OIP5-AS1	22	0.30111
immune system cancer	LINC00319	23	0.300691
immune system cancer	MEG8	24	0.300674
immune system cancer	LINC00511	25	0.300503
immune system cancer	TP53TG1	26	0.298902
immune system cancer	CECR7	27	0.290939
immune system cancer	LINC00942	28	0.290228
immune system cancer	GABPB1-AS1	29	0.264827
immune system cancer	LINC00336	30	0.24721
immune system cancer	LINC01531	31	0.221126
immune system cancer	LINC00856	32	0.2139
immune system cancer	GATA3-AS1	33	0.19897
immune system cancer	LINC01588	34	0.196602
immune system cancer	PARD6G-AS1	35	0.155698
immune system cancer	HPN-AS1	36	0.0883064
immune system cancer	PSMB8-AS1	37	0.0785142
immune system cancer	LINC00922	38	0.0619054
immune system cancer	SERTAD4-AS1	39	0.0552123
immune system cancer	TEX41	40	0.0340736
immune system cancer	LINC01098	41	0.031155
immune system cancer	LINC00477	42	0.0299256
immune system cancer	JAZF1-AS1	43	0.00530797
immune system cancer	ATE1-AS1	44	0.00355879
immune system cancer	LMCD1-AS1	45	0.00247829
immune system cancer	NCAM1-AS1	46	0.00244861
immune system cancer	LINC00575	47	0.00150913
immune system cancer	FMR1-AS1	48	0.00135557
immune system cancer	TSIX	49	0.00120165
immune system cancer	DSCR9	50	0.00118553
cell type benign neoplasm	MEG3	1	0.999999
cell type benign neoplasm	KCNQ1OT1	2	0.967879
cell type benign neoplasm	OIP5-AS1	3	0.537685
cell type benign neoplasm	LINC00511	4	0.30029
cell type benign neoplasm	EPB41L4A-AS1	5	0.286033
cell type benign neoplasm	LINC00472	6	0.189451
cell type benign neoplasm	MEG8	7	0.166218
cell type benign neoplasm	LINC00319	8	0.0851624
cell type benign neoplasm	HOXA11-AS	9	0.0750292
cell type benign neoplasm	ZFAS1	10	0.0619245
cell type benign neoplasm	SNHG1	11	0.000430637
cell type benign neoplasm	LINC00974	12	0.000210175
cell type benign neoplasm	FENDRR	13	8.46654e-05
cell type benign neoplasm	CECR7	14	7.6323e-05
cell type benign neoplasm	MIR7-3HG	15	5.37079e-05
cell type benign neoplasm	TTTY15	16	3.42314e-05
cell type benign neoplasm	HCCAT5	17	3.23844e-05
cell type benign neoplasm	LINC00602	18	2.51552e-05
cell type benign neoplasm	LOXL1-AS1	19	1.70694e-05
cell type benign neoplasm	HNF1A-AS1	20	1.63185e-05
cell type benign neoplasm	DSCR9	21	1.03518e-05
cell type benign neoplasm	CARMN	22	7.05517e-06
cell type benign neoplasm	TTTY4	23	4.78953e-06
cell type benign neoplasm	LINC01588	24	4.5155e-06
cell type benign neoplasm	B3GALT5-AS1	25	4.35271e-06
cell type benign neoplasm	PWAR5	26	3.07352e-06
cell type benign neoplasm	LINC00479	27	2.55564e-06
cell type benign neoplasm	TSIX	28	1.1767e-06
cell type benign neoplasm	LINC00575	29	1.16619e-06
cell type benign neoplasm	LINC00315	30	9.07224e-07
cell type benign neoplasm	LINC00336	31	8.40194e-07
cell type benign neoplasm	PWRN1	32	2.6138e-07
cell type benign neoplasm	LINC01184	33	2.28457e-07
cell type benign neoplasm	GHRLOS	34	2.19458e-07
cell type benign neoplasm	MIR22HG	35	1.78698e-07
cell type benign neoplasm	HELLPAR	36	1.28407e-07
cell type benign neoplasm	TEX41	37	8.08832e-08
cell type benign neoplasm	FALEC	38	4.99817e-08
cell type benign neoplasm	LRRC3DN	39	4.77042e-08
cell type benign neoplasm	GPR1-AS	40	3.82235e-08
cell type benign neoplasm	GATA3-AS1	41	2.87836e-08
cell type benign neoplasm	XACT	42	2.29e-08
cell type benign neoplasm	KCTD21-AS1	43	8.12003e-09
cell type benign neoplasm	PARTICL	44	6.57451e-09
cell type benign neoplasm	PSMB8-AS1	45	2.43306e-09
cell type benign neoplasm	MIR4435-2HG	46	2.33727e-09
cell type benign neoplasm	LINC00477	47	1.30621e-09
cell type benign neoplasm	MIR181A1HG	48	9.65544e-10
cell type benign neoplasm	PEG3-AS1	49	8.35747e-10
cell type benign neoplasm	NCAM1-AS1	50	8.14787e-10
organ system benign neoplasm	MALAT1	1	0.999746
organ system benign neoplasm	MEG3	2	0.999324
organ system benign neoplasm	H19	3	0.998562
organ system benign neoplasm	OIP5-AS1	4	0.996182
organ system benign neoplasm	LINC00511	5	0.984504
organ system benign neoplasm	LINC00319	6	0.61885
organ system benign neoplasm	MEG8	7	0.302316
organ system benign neoplasm	EPB41L4A-AS1	8	0.301185
organ system benign neoplasm	LINC00472	9	0.299822
organ system benign neoplasm	CECR7	10	0.115331
organ system benign neoplasm	LOXL1-AS1	11	0.0768906
organ system benign neoplasm	TP53TG1	12	0.0245903
organ system benign neoplasm	LINC01588	13	0.0157741
organ system benign neoplasm	CARMN	14	0.0120469
organ system benign neoplasm	TTTY4	15	0.00453197
organ system benign neoplasm	FALEC	16	0.00298889
organ system benign neoplasm	DSCR9	17	0.00101807
organ system benign neoplasm	TEX41	18	0.000742994
organ system benign neoplasm	B3GALT5-AS1	19	0.000333636
organ system benign neoplasm	LINC00479	20	0.000288979
organ system benign neoplasm	FMR1-AS1	21	0.000288523
organ system benign neoplasm	TSIX	22	0.000256339
organ system benign neoplasm	LINC00575	23	5.86542e-05
organ system benign neoplasm	LINC00315	24	4.59371e-05
organ system benign neoplasm	LINC00336	25	4.10908e-05
organ system benign neoplasm	PWRN1	26	2.75957e-05
organ system benign neoplasm	LINC01184	27	2.30588e-05
organ system benign neoplasm	GHRLOS	28	1.59951e-05
organ system benign neoplasm	MIR22HG	29	4.98238e-06
organ system benign neoplasm	HELLPAR	30	2.29704e-06
organ system benign neoplasm	LINC01235	31	1.93484e-06
organ system benign neoplasm	VLDLR-AS1	32	1.33612e-06
organ system benign neoplasm	PWAR5	33	7.38042e-07
organ system benign neoplasm	GPR1-AS	34	1.38532e-07
organ system benign neoplasm	LINC00273	35	1.11207e-07
organ system benign neoplasm	LINC00922	36	8.40013e-08
organ system benign neoplasm	GATA3-AS1	37	8.33975e-08
organ system benign neoplasm	XACT	38	5.27497e-08
organ system benign neoplasm	KCTD21-AS1	39	5.11868e-08
organ system benign neoplasm	PARTICL	40	5.02089e-08
organ system benign neoplasm	PSMB8-AS1	41	4.49351e-08
organ system benign neoplasm	MIR4435-2HG	42	2.50051e-08
organ system benign neoplasm	LINC00477	43	1.83494e-08
organ system benign neoplasm	TARID	44	1.47425e-08
organ system benign neoplasm	MIR181A1HG	45	9.41389e-09
organ system benign neoplasm	PEG3-AS1	46	6.5349e-09
organ system benign neoplasm	NCAM1-AS1	47	4.96302e-09
organ system benign neoplasm	LMCD1-AS1	48	4.11122e-09
organ system benign neoplasm	IL10RB-AS1	49	3.33856e-09
organ system benign neoplasm	COPG2IT1	50	3.16295e-09
endocrine organ benign neoplasm	MEG3	1	0.999996
endocrine organ benign neoplasm	HOTAIR	2	0.999598
endocrine organ benign neoplasm	MALAT1	3	0.996387
endocrine organ benign neoplasm	OIP5-AS1	4	0.994978
endocrine organ benign neoplasm	LINC00319	5	0.985332
endocrine organ benign neoplasm	LINC00511	6	0.984858
endocrine organ benign neoplasm	MEG8	7	0.385153
endocrine organ benign neoplasm	CECR7	8	0.0962956
endocrine organ benign neoplasm	PARD6G-AS1	9	0.0663149
endocrine organ benign neoplasm	LINC01588	10	0.0543072
endocrine organ benign neoplasm	LINC00942	11	0.0538996
endocrine organ benign neoplasm	TEX41	12	0.0372743
endocrine organ benign neoplasm	LINC00856	13	0.0273131
endocrine organ benign neoplasm	SERTAD4-AS1	14	0.0122206
endocrine organ benign neoplasm	LINC00336	15	0.00608763
endocrine organ benign neoplasm	LINC01098	16	0.00397837
endocrine organ benign neoplasm	LINC00922	17	0.00289553
endocrine organ benign neoplasm	PSMB8-AS1	18	0.00231213
endocrine organ benign neoplasm	GATA3-AS1	19	0.00119484
endocrine organ benign neoplasm	LINC01531	20	0.000960639
endocrine organ benign neoplasm	HPN-AS1	21	0.000693685
endocrine organ benign neoplasm	ATE1-AS1	22	9.44586e-05
endocrine organ benign neoplasm	LINC00477	23	8.55255e-05
endocrine organ benign neoplasm	JAZF1-AS1	24	5.03317e-05
endocrine organ benign neoplasm	NCAM1-AS1	25	3.85924e-05
endocrine organ benign neoplasm	LMCD1-AS1	26	3.56061e-06
endocrine organ benign neoplasm	GABPB1-AS1	27	3.13357e-06
endocrine organ benign neoplasm	LINC00575	28	2.06778e-06
endocrine organ benign neoplasm	LINC00315	29	1.04835e-06
endocrine organ benign neoplasm	TSIX	30	7.57997e-07
endocrine organ benign neoplasm	MIR22HG	31	5.79448e-07
endocrine organ benign neoplasm	LINC00479	32	4.01794e-07
endocrine organ benign neoplasm	PWAR5	33	1.83581e-07
endocrine organ benign neoplasm	LINC01184	34	1.39136e-07
endocrine organ benign neoplasm	HELLPAR	35	1.36982e-07
endocrine organ benign neoplasm	DSCR9	36	1.30563e-07
endocrine organ benign neoplasm	LINC01235	37	1.04892e-07
endocrine organ benign neoplasm	CARMN	38	4.75976e-08
endocrine organ benign neoplasm	GHRLOS	39	1.83412e-08
endocrine organ benign neoplasm	PWRN1	40	1.68648e-08
endocrine organ benign neoplasm	B3GALT5-AS1	41	1.54134e-08
endocrine organ benign neoplasm	FALEC	42	1.25669e-08
endocrine organ benign neoplasm	XACT	43	9.97135e-09
endocrine organ benign neoplasm	KCTD21-AS1	44	8.36238e-09
endocrine organ benign neoplasm	PARTICL	45	6.26146e-09
endocrine organ benign neoplasm	MIR4435-2HG	46	6.12154e-09
endocrine organ benign neoplasm	MIR181A1HG	47	4.16409e-09
endocrine organ benign neoplasm	PEG3-AS1	48	3.85068e-09
endocrine organ benign neoplasm	IL10RB-AS1	49	3.84983e-09
endocrine organ benign neoplasm	COPG2IT1	50	3.84983e-09
musculoskeletal system cancer	HOTTIP	1	0.999999
musculoskeletal system cancer	HCG4	2	0.999999
musculoskeletal system cancer	BANCR	3	0.999991
musculoskeletal system cancer	GAS5	4	0.999987
musculoskeletal system cancer	PVT1	5	0.999978
musculoskeletal system cancer	UCA1	6	0.999975
musculoskeletal system cancer	MALAT1	7	0.999968
musculoskeletal system cancer	PCA3	8	0.9999
musculoskeletal system cancer	EWSAT1	9	0.999811
musculoskeletal system cancer	HULC	10	0.999691
musculoskeletal system cancer	OIP5-AS1	11	0.999303
musculoskeletal system cancer	LINC00319	12	0.999234
musculoskeletal system cancer	LINC00511	13	0.99915
musculoskeletal system cancer	MEG8	14	0.997964
musculoskeletal system cancer	EPB41L4A-AS1	15	0.997869
musculoskeletal system cancer	CECR7	16	0.997781
musculoskeletal system cancer	LINC00472	17	0.99685
musculoskeletal system cancer	LOXL1-AS1	18	0.995408
musculoskeletal system cancer	SERTAD4-AS1	19	0.994729
musculoskeletal system cancer	JAZF1-AS1	20	0.994496
musculoskeletal system cancer	GABPB1-AS1	21	0.985932
musculoskeletal system cancer	LINC00856	22	0.980418
musculoskeletal system cancer	LINC00336	23	0.924481
musculoskeletal system cancer	LINC00942	24	0.921009
musculoskeletal system cancer	TEX41	25	0.9052
musculoskeletal system cancer	LINC00922	26	0.87786
musculoskeletal system cancer	LINC01588	27	0.874154
musculoskeletal system cancer	PARD6G-AS1	28	0.859179
musculoskeletal system cancer	ATE1-AS1	29	0.85885
musculoskeletal system cancer	LINC00477	30	0.846463
musculoskeletal system cancer	PSMB8-AS1	31	0.812032
musculoskeletal system cancer	NCAM1-AS1	32	0.772473
musculoskeletal system cancer	LMCD1-AS1	33	0.720576
musculoskeletal system cancer	GATA3-AS1	34	0.699989
musculoskeletal system cancer	LINC01098	35	0.699602
musculoskeletal system cancer	LINC01531	36	0.695409
musculoskeletal system cancer	HPN-AS1	37	0.694943
musculoskeletal system cancer	MIR22HG	38	0.663358
musculoskeletal system cancer	MIR4435-2HG	39	0.645946
musculoskeletal system cancer	GHRLOS	40	0.645903
musculoskeletal system cancer	DSCR9	41	0.642959
musculoskeletal system cancer	PARTICL	42	0.639856
musculoskeletal system cancer	KCTD21-AS1	43	0.631192
musculoskeletal system cancer	PWAR5	44	0.611568
musculoskeletal system cancer	PWRN1	45	0.603375
musculoskeletal system cancer	LINC01184	46	0.602058
musculoskeletal system cancer	MIR181A1HG	47	0.558333
musculoskeletal system cancer	TSIX	48	0.555262
musculoskeletal system cancer	LINC00575	49	0.473212
[truncated: 18,251 more rows]
